# Supplementary material for: Magnetocaloric Effect in 3D Gd(III)-Oxalate Coordination Framework
Source: Nanomaterials (Basel). 2024 Dec 28;15(1):32. doi: 10.3390/nano15010032 (PMC11722047; doi:10.3390/nano15010032)
Supplement: Supplementary file 1 [file nanomaterials-15-00032-s001.zip]

Archive with 3 entries (3 files):
- checkcif.pdf
- compounds-revised.cif
- supporting information-R.3 with yellow highlight.pdf
