# Supplementary material for: Magnetocaloric Effect in 3D Gd(III)-Oxalate Coordination Framework
Source: Nanomaterials (Basel). 2024 Dec 28;15(1):32. doi: 10.3390/nano15010032 (PMC11722047; doi:10.3390/nano15010032)
Supplement: Supplementary file 1 [file nanomaterials-15-00032-s001.zip › compounds-revised.cif]

data_Gd-3D
_audit_creation_date               2024-12-23
_audit_creation_method
;
Olex2 1.2
(compiled 2018.05.29 svn.r3508 for OlexSys, GUI svn.r5506)
;
_shelx_SHELXL_version_number       '2018/3'
_audit_contact_author_address      ?
_audit_contact_author_email        ?
_audit_contact_author_name         ''
_audit_contact_author_phone        ?
_publ_contact_author_id_orcid      ?
_publ_section_references
;
Dolomanov, O.V., Bourhis, L.J., Gildea, R.J, Howard, J.A.K. & Puschmann, H.
 (2009), J. Appl. Cryst. 42, 339-341.

Sheldrick, G.M. (2015). Acta Cryst. C71, 3-8.
;
_chemical_name_common              ?
_chemical_name_systematic          ?
_chemical_formula_moiety           'C3 H6 Gd O9, 3(H2 O)'
_chemical_formula_sum              'C3 H0.06 Gd O12'
_chemical_formula_weight           385.34
_chemical_melting_point            ?
loop_
  _atom_type_symbol
  _atom_type_description
  _atom_type_scat_dispersion_real
  _atom_type_scat_dispersion_imag
  _atom_type_scat_source
 'C' 'C' 0.0181 0.0091 'International Tables Vol C Tables 4.2.6.8 and 6.1.1.4'
 'Gd' 'Gd' -8.8380 11.9157
 'International Tables Vol C Tables 4.2.6.8 and 6.1.1.4'
 'O' 'O' 0.0492 0.0322 'International Tables Vol C Tables 4.2.6.8 and 6.1.1.4'
 'H' 'H' 0.0000 0.0000 'International Tables Vol C Tables 4.2.6.8 and 6.1.1.4'

_shelx_space_group_comment
;
The symmetry employed for this shelxl refinement is uniquely defined
by the following loop, which should always be used as a source of
symmetry information in preference to the above space-group names.
They are only intended as comments.
;
_space_group_crystal_system        'trigonal'
_space_group_IT_number             148
_space_group_name_H-M_alt          'R -3'
_space_group_name_Hall             '-R 3'
loop_
  _space_group_symop_operation_xyz
 'x, y, z'
 '-y, x-y, z'
 '-x+y, -x, z'
 'x+2/3, y+1/3, z+1/3'
 '-y+2/3, x-y+1/3, z+1/3'
 '-x+y+2/3, -x+1/3, z+1/3'
 'x+1/3, y+2/3, z+2/3'
 '-y+1/3, x-y+2/3, z+2/3'
 '-x+y+1/3, -x+2/3, z+2/3'
 '-x, -y, -z'
 'y, -x+y, -z'
 'x-y, x, -z'
 '-x+2/3, -y+1/3, -z+1/3'
 'y+2/3, -x+y+1/3, -z+1/3'
 'x-y+2/3, x+1/3, -z+1/3'
 '-x+1/3, -y+2/3, -z+2/3'
 'y+1/3, -x+y+2/3, -z+2/3'
 'x-y+1/3, x+2/3, -z+2/3'

_cell_length_a                     30.8062(12)
_cell_length_b                     30.8062(12)
_cell_length_c                     7.1104(3)
_cell_angle_alpha                  90
_cell_angle_beta                   90
_cell_angle_gamma                  120
_cell_volume                       5843.9(5)
_cell_formula_units_Z              18
_cell_measurement_reflns_used      14294
_cell_measurement_temperature      120
_cell_measurement_theta_max        69.77
_cell_measurement_theta_min        4.97
_shelx_estimated_absorpt_T_max     0.729
_shelx_estimated_absorpt_T_min     0.346
_exptl_absorpt_coefficient_mu      33.548
_exptl_absorpt_correction_T_max    1.0000
_exptl_absorpt_correction_T_min    1.0000
_exptl_absorpt_correction_type     multi-scan
_exptl_absorpt_process_details
;
STOE X-Red32, absorption correction by Gaussian integration, analogous to
P. Coppens, "The Evaluation of Absorption and Extinction in Single-Crystal
Structure Analysis", published in: F. R. Ahmed (Editor), "Crystallographic
Computing", Munksgaard, Copenhagen (1970), 255 - 270. Afterwards scaling of
reflection intensities was performed within STOE LANA. J. Koziskova, F. Hahn,
J. Richter, J. Kozisek, Acta Chimica Slovaca, vol. 9, no. 2, 2016, pp. 136-140.
;
_exptl_absorpt_special_details     ?
_exptl_crystal_colour              colourless
_exptl_crystal_colour_primary      colourless
_exptl_crystal_density_diffrn      1.971
_exptl_crystal_density_meas        ?
_exptl_crystal_density_method      'not measured'
_exptl_crystal_description         needle
_exptl_crystal_F_000               3205
_exptl_crystal_size_max            0.04
_exptl_crystal_size_mid            0.02
_exptl_crystal_size_min            0.01
_exptl_transmission_factor_max     ?
_exptl_transmission_factor_min     ?
_diffrn_reflns_av_R_equivalents    0.0695
_diffrn_reflns_av_unetI/netI       0.0514
_diffrn_reflns_Laue_measured_fraction_full  0.983
_diffrn_reflns_Laue_measured_fraction_max  0.961
_diffrn_reflns_limit_h_max         33
_diffrn_reflns_limit_h_min         -36
_diffrn_reflns_limit_k_max         27
_diffrn_reflns_limit_k_min         -37
_diffrn_reflns_limit_l_max         8
_diffrn_reflns_limit_l_min         -6
_diffrn_reflns_number              7087
_diffrn_reflns_point_group_measured_fraction_full  0.983
_diffrn_reflns_point_group_measured_fraction_max  0.961
_diffrn_reflns_theta_full          67.686
_diffrn_reflns_theta_max           69.760
_diffrn_reflns_theta_min           4.973
_diffrn_ambient_temperature        120.0
_diffrn_detector_area_resol_mean   ?
_diffrn_measured_fraction_theta_full  0.983
_diffrn_measured_fraction_theta_max  0.961
_diffrn_measurement_device_type    'STOE STADIVARI'
_diffrn_measurement_method         'rotation method, \w scans'
_diffrn_radiation_type             CuK\a
_diffrn_radiation_wavelength       1.54186
_diffrn_source                     'GeniX 3D HF Cu'
_reflns_Friedel_coverage           0.000
_reflns_Friedel_fraction_full      .
_reflns_Friedel_fraction_max       .
_reflns_number_gt                  2055
_reflns_number_total               2373
_reflns_special_details
;
 Reflections were merged by SHELXL according to the crystal
 class for the calculation of statistics and refinement.
 
 Structure factors included contributions from the .fab file.
 
 _reflns_Friedel_fraction is defined as the number of unique
 Friedel pairs measured divided by the number that would be
 possible theoretically, ignoring centric projections and
 systematic absences. Completness statistics refer to single and
 composite reflections containing twin component 1 only.
;
_reflns_threshold_expression       'I > 2\s(I)'
_computing_cell_refinement         ?
_computing_data_collection         ?
_computing_data_reduction          ?
_computing_molecular_graphics      'Olex2 (Dolomanov et al., 2009)'
_computing_publication_material    'Olex2 (Dolomanov et al., 2009)'
_computing_structure_refinement    'ShelXL (Sheldrick, 2015)'
_computing_structure_solution      'SHELXT 2018/2 (Sheldrick, 2018)'
_refine_diff_density_max           2.111
_refine_diff_density_min           -1.423
_refine_diff_density_rms           0.299
_refine_ls_extinction_coef         .
_refine_ls_extinction_method       none
_refine_ls_goodness_of_fit_ref     1.040
_refine_ls_hydrogen_treatment      constr
_refine_ls_matrix_type             full
_refine_ls_number_parameters       153
_refine_ls_number_reflns           2373
_refine_ls_number_restraints       0
_refine_ls_R_factor_all            0.0864
_refine_ls_R_factor_gt             0.0768
_refine_ls_restrained_S_all        1.040
_refine_ls_shift/su_max            0.001
_refine_ls_shift/su_mean           0.000
_refine_ls_structure_factor_coef   Fsqd
_refine_ls_weighting_details      
 'w=1/[\s^2^(Fo^2^)+(0.1463P)^2^+119.2812P] where P=(Fo^2^+2Fc^2^)/3'
_refine_ls_weighting_scheme        calc
_refine_ls_wR_factor_gt            0.2033
_refine_ls_wR_factor_ref           0.2162
_refine_special_details
;
 Refined as a 2-component twin.
;
_olex2_refinement_description
;
1. Twinned data refinement
 Scales: 0.635(5)
 0.365(5)
2. Fixed Uiso
 At 1.5 times of:
  All O(H,H) groups
3.a Riding coordinates:
 O2(H2A,H2B), O3(H3A,H3B), O12(H12A,H12B)
3.b Free rotating group:
 O5(H5A,H5B), O10(H10A,H10B)
3.c Rotating group:
 O9(H9A,H9B)
;
_atom_sites_solution_hydrogens     difmap
_atom_sites_solution_primary       ?
_atom_sites_solution_secondary     ?
loop_
  _atom_site_label
  _atom_site_type_symbol
  _atom_site_fract_x
  _atom_site_fract_y
  _atom_site_fract_z
  _atom_site_U_iso_or_equiv
  _atom_site_adp_type
  _atom_site_occupancy
  _atom_site_site_symmetry_order
  _atom_site_calc_flag
  _atom_site_refinement_flags_posn
  _atom_site_refinement_flags_adp
  _atom_site_refinement_flags_occupancy
  _atom_site_disorder_assembly
  _atom_site_disorder_group
 Gd1 Gd 0.55675(2) 0.44362(2) 1.15742(10) 0.0272(3) Uani 1 1 d . . . . .
 O1 O 0.5596(3) 0.5092(3) 0.9535(12) 0.0307(18) Uani 1 1 d . . . . .
 O2 O 0.5559(3) 0.4923(3) 1.4211(12) 0.0326(18) Uani 1 1 d . . . . .
 H2A H 0.526027 0.477522 1.471977 0.049 Uiso 1 1 d R . . . .
 H2B H 0.560097 0.521012 1.381607 0.049 Uiso 1 1 d R . . . .
 O3 O 0.5038(3) 0.3937(3) 0.8983(12) 0.036(2) Uani 1 1 d . . . . .
 H3A H 0.469701 0.378921 0.926755 0.054 Uiso 1 1 d R . . . .
 H3B H 0.506791 0.365441 0.873115 0.054 Uiso 1 1 d R . . . .
 O4 O 0.4948(3) 0.3845(3) 1.3706(13) 0.0319(18) Uani 1 1 d . . . . .
 O5 O 0.4232(3) 0.3002(3) 0.9934(13) 0.0377(19) Uani 1 1 d . . . . .
 H5A H 0.420815 0.280233 1.084520 0.057 Uiso 1 1 d G . . . .
 H5B H 0.455128 0.321544 0.984988 0.057 Uiso 1 1 d G . . . .
 O6 O 0.5210(3) 0.5493(3) 0.8411(13) 0.0324(18) Uani 1 1 d . . . . .
 O7 O 0.5066(3) 0.2799(3) 1.2807(13) 0.0342(19) Uani 1 1 d . . . . .
 O8 O 0.4544(3) 0.3072(3) 1.4949(13) 0.0348(19) Uani 1 1 d . . . . .
 O9 O 0.6100(4) 0.4436(4) 0.9167(14) 0.045(2) Uani 1 1 d . . . . .
 H9A H 0.618580 0.421124 0.942090 0.067 Uiso 1 1 d GR . . . .
 H9B H 0.638287 0.472001 0.918269 0.067 Uiso 1 1 d GR . . . .
 O10 O 0.5396(3) 0.5705(3) 1.3525(14) 0.0379(19) Uani 1 1 d . . . . .
 H10A H 0.509458 0.562490 1.388175 0.057 Uiso 1 1 d G . . . .
 H10B H 0.557916 0.601962 1.382480 0.057 Uiso 1 1 d G . . . .
 O11 O 0.5483(3) 0.3576(3) 1.1535(13) 0.037(2) Uani 1 1 d . . . . .
 O12 O 0.6189(3) 0.6674(3) 1.4331(15) 0.045(2) Uani 1 1 d . . . . .
 H12A H 0.598820 0.679530 1.426067 0.068 Uiso 1 1 d R . . . .
 H12B H 0.635730 0.676470 1.328297 0.068 Uiso 1 1 d R . . . .
 C1 C 0.5159(5) 0.3240(5) 1.2582(17) 0.033(3) Uani 1 1 d . . . . .
 C2 C 0.5237(4) 0.5170(4) 0.9407(16) 0.029(2) Uani 1 1 d . . . . .
 C3 C 0.4858(4) 0.3403(5) 1.3864(19) 0.033(3) Uani 1 1 d . . . . .

loop_
  _atom_site_aniso_label
  _atom_site_aniso_U_11
  _atom_site_aniso_U_22
  _atom_site_aniso_U_33
  _atom_site_aniso_U_23
  _atom_site_aniso_U_13
  _atom_site_aniso_U_12
 Gd1 0.0209(4) 0.0227(4) 0.0359(5) -0.0010(3) 0.0011(2) 0.0094(3)
 O1 0.023(4) 0.026(4) 0.046(5) -0.003(4) -0.001(4) 0.015(3)
 O2 0.029(4) 0.024(4) 0.039(4) 0.000(3) 0.003(3) 0.008(3)
 O3 0.029(4) 0.025(4) 0.043(5) -0.003(4) -0.002(4) 0.006(3)
 O4 0.026(4) 0.022(4) 0.047(5) 0.007(4) 0.006(4) 0.011(3)
 O5 0.036(5) 0.027(4) 0.048(5) 0.002(4) 0.002(4) 0.015(4)
 O6 0.032(4) 0.025(4) 0.040(5) -0.007(4) 0.004(4) 0.014(3)
 O7 0.030(4) 0.027(4) 0.045(5) 0.003(4) 0.005(4) 0.014(4)
 O8 0.036(4) 0.019(4) 0.046(5) 0.006(4) 0.008(4) 0.011(3)
 O9 0.033(5) 0.046(5) 0.052(6) -0.006(5) 0.007(4) 0.017(4)
 O10 0.033(4) 0.033(4) 0.051(5) -0.004(4) 0.000(4) 0.019(4)
 O11 0.036(5) 0.032(4) 0.038(5) 0.004(4) 0.001(4) 0.014(4)
 O12 0.043(5) 0.042(5) 0.060(6) 0.003(4) 0.003(4) 0.028(4)
 C1 0.024(6) 0.036(7) 0.034(6) 0.004(5) 0.001(5) 0.013(5)
 C2 0.032(6) 0.024(6) 0.027(5) -0.001(4) -0.001(5) 0.010(5)
 C3 0.026(6) 0.033(7) 0.043(7) -0.007(5) 0.000(5) 0.017(5)

_geom_special_details
;
 All esds (except the esd in the dihedral angle between two l.s. planes)
 are estimated using the full covariance matrix.  The cell esds are taken
 into account individually in the estimation of esds in distances, angles
 and torsion angles; correlations between esds in cell parameters are only
 used when they are defined by crystal symmetry.  An approximate (isotropic)
 treatment of cell esds is used for estimating esds involving l.s. planes.
;
loop_
  _geom_bond_atom_site_label_1
  _geom_bond_atom_site_label_2
  _geom_bond_distance
  _geom_bond_site_symmetry_2
  _geom_bond_publ_flag
 Gd1 O1 2.451(8) . ?
 Gd1 O2 2.409(8) . ?
 Gd1 O3 2.432(8) . ?
 Gd1 O4 2.404(8) . ?
 Gd1 O6 2.511(8) 10_667 ?
 Gd1 O7 2.424(8) 17_557 ?
 Gd1 O8 2.470(8) 17_557 ?
 Gd1 O9 2.372(9) . ?
 Gd1 O11 2.529(9) . ?
 O1 C2 1.249(14) . ?
 O4 C3 1.250(15) . ?
 O6 C2 1.258(15) . ?
 O7 C1 1.251(15) . ?
 O8 C3 1.258(15) . ?
 O11 C1 1.261(15) . ?
 C1 C3 1.553(18) . ?
 C2 C2 1.55(2) 10_667 ?

loop_
  _geom_angle_atom_site_label_1
  _geom_angle_atom_site_label_2
  _geom_angle_atom_site_label_3
  _geom_angle
  _geom_angle_site_symmetry_1
  _geom_angle_site_symmetry_3
  _geom_angle_publ_flag
 O1 Gd1 O6 64.8(3) . 10_667 ?
 O1 Gd1 O8 69.8(3) . 17_557 ?
 O1 Gd1 O11 143.0(3) . . ?
 O2 Gd1 O1 87.4(3) . . ?
 O2 Gd1 O3 140.4(3) . . ?
 O2 Gd1 O6 68.6(3) . 10_667 ?
 O2 Gd1 O7 74.9(3) . 17_557 ?
 O2 Gd1 O8 73.2(3) . 17_557 ?
 O2 Gd1 O11 129.3(3) . . ?
 O3 Gd1 O1 79.0(3) . . ?
 O3 Gd1 O6 72.0(3) . 10_667 ?
 O3 Gd1 O8 133.1(3) . 17_557 ?
 O3 Gd1 O11 69.1(3) . . ?
 O4 Gd1 O1 133.2(3) . . ?
 O4 Gd1 O2 74.3(3) . . ?
 O4 Gd1 O3 88.4(3) . . ?
 O4 Gd1 O6 68.5(3) . 10_667 ?
 O4 Gd1 O7 81.8(3) . 17_557 ?
 O4 Gd1 O8 138.5(3) . 17_557 ?
 O4 Gd1 O11 65.6(3) . . ?
 O6 Gd1 O11 119.2(2) 10_667 . ?
 O7 Gd1 O1 134.7(3) 17_557 . ?
 O7 Gd1 O3 138.4(3) 17_557 . ?
 O7 Gd1 O6 137.6(3) 17_557 10_667 ?
 O7 Gd1 O8 65.2(3) 17_557 17_557 ?
 O7 Gd1 O11 70.0(3) 17_557 . ?
 O8 Gd1 O6 120.6(2) 17_557 10_667 ?
 O8 Gd1 O11 120.1(3) 17_557 . ?
 O9 Gd1 O1 80.4(3) . . ?
 O9 Gd1 O2 141.7(3) . . ?
 O9 Gd1 O3 72.4(3) . . ?
 O9 Gd1 O4 137.9(3) . . ?
 O9 Gd1 O6 133.9(3) . 10_667 ?
 O9 Gd1 O7 88.3(3) . 17_557 ?
 O9 Gd1 O8 68.5(3) . 17_557 ?
 O9 Gd1 O11 72.5(3) . . ?
 C2 O1 Gd1 122.2(7) . . ?
 C3 O4 Gd1 122.8(8) . . ?
 C2 O6 Gd1 120.6(7) . 10_667 ?
 C1 O7 Gd1 122.9(8) . 18_547 ?
 C3 O8 Gd1 120.5(8) . 18_547 ?
 C1 O11 Gd1 118.6(8) . . ?
 O7 C1 O11 128.7(12) . . ?
 O7 C1 C3 115.3(11) . . ?
 O11 C1 C3 115.9(11) . . ?
 O1 C2 O6 127.6(11) . . ?
 O1 C2 C2 117.0(13) . 10_667 ?
 O6 C2 C2 115.4(13) . 10_667 ?
 O4 C3 O8 126.9(11) . . ?
 O4 C3 C1 117.1(11) . . ?
 O8 C3 C1 116.0(11) . . ?

_shelx_res_file
;
TITL 20241102-4_a.res in R-3
    20241102-4_sq.res
    created by SHELXL-2018/3 at 17:40:24 on 23-Dec-2024
REM Old TITL
REM SHELXT solution in R-3: R1 0.131, Rweak 0.008, Alpha 0.079
REM <I/s> 0.000 for 0 systematic absences, Orientation as input
REM Formula found by SHELXT: Gd C3 O16
CELL 1.54186 30.8062 30.8062 7.1104 90 90 120
ZERR 18 0.0012 0.0012 0.0003 0 0 0
LATT 3
SYMM -Y,+X-Y,+Z
SYMM +Y-X,-X,+Z
SFAC C Gd O H
UNIT 54 18 216 1

L.S. 5 0 23
PLAN  10
TEMP -153.15
list 4
ABIN
fmap 2
acta
TWIN -1 0 0 0 -1 0 0 0 1 2
REM <olex2.extras>
REM <HklSrc "%.\\20241102-4_sq.hkl">
REM </olex2.extras>

WGHT    0.146300  119.281197
BASF   0.36516
FVAR       0.11579
GD1   2    0.556752    0.443625    1.157424    11.00000    0.02087    0.02270 =
         0.03595   -0.00100    0.00109    0.00936
O1    3    0.559609    0.509164    0.953497    11.00000    0.02308    0.02643 =
         0.04604   -0.00320   -0.00126    0.01504
O2    3    0.555857    0.492272    1.421137    11.00000    0.02877    0.02397 =
         0.03887   -0.00045    0.00293    0.00848
AFIX   3
H2A   4    0.526027    0.477522    1.471977    11.00000   -1.50000
H2B   4    0.560097    0.521012    1.381607    11.00000   -1.50000
AFIX   0
O3    3    0.503801    0.393661    0.898315    11.00000    0.02900    0.02450 =
         0.04317   -0.00298   -0.00199    0.00559
AFIX   3
H3A   4    0.469701    0.378921    0.926755    11.00000   -1.50000
H3B   4    0.506791    0.365441    0.873115    11.00000   -1.50000
AFIX   0
O4    3    0.494843    0.384511    1.370641    11.00000    0.02569    0.02176 =
         0.04692    0.00654    0.00559    0.01085

AFIX   6
O5    3    0.423227    0.300163    0.993362    11.00000    0.03633    0.02733 =
         0.04768    0.00196    0.00223    0.01467
H5A   4    0.420815    0.280233    1.084520    11.00000   -1.50000
H5B   4    0.455128    0.321544    0.984988    11.00000   -1.50000
AFIX   0

O6    3    0.521006    0.549341    0.841054    11.00000    0.03189    0.02538 =
         0.03983   -0.00673    0.00439    0.01429
O7    3    0.506603    0.279891    1.280676    11.00000    0.02991    0.02658 =
         0.04537    0.00334    0.00543    0.01357
O8    3    0.454442    0.307226    1.494866    11.00000    0.03581    0.01895 =
         0.04589    0.00588    0.00829    0.01097
O9    3    0.610038    0.443580    0.916674    11.00000    0.03305    0.04595 =
         0.05173   -0.00642    0.00703    0.01671
AFIX   7
H9A   4    0.618580    0.421124    0.942090    11.00000   -1.50000
H9B   4    0.638287    0.472001    0.918269    11.00000   -1.50000
AFIX   6

O10   3    0.539578    0.570491    1.352477    11.00000    0.03341    0.03262 =
         0.05063   -0.00381    0.00009    0.01865
H10A  4    0.509458    0.562490    1.388175    11.00000   -1.50000
H10B  4    0.557916    0.601962    1.382480    11.00000   -1.50000
AFIX   0

O11   3    0.548337    0.357639    1.153492    11.00000    0.03580    0.03241 =
         0.03806    0.00401    0.00083    0.01365
O12   3    0.618930    0.667430    1.433137    11.00000    0.04254    0.04227 =
         0.05972    0.00270    0.00347    0.02831
AFIX   3
H12A  4    0.598820    0.679530    1.426067    11.00000   -1.50000
H12B  4    0.635730    0.676470    1.328297    11.00000   -1.50000
AFIX   0

C1    1    0.515942    0.324020    1.258180    11.00000    0.02449    0.03622 =
         0.03380    0.00431    0.00062    0.01275
C2    1    0.523695    0.517022    0.940688    11.00000    0.03158    0.02406 =
         0.02693   -0.00066   -0.00092    0.01005
C3    1    0.485818    0.340342    1.386409    11.00000    0.02623    0.03332 =
         0.04290   -0.00685   -0.00018    0.01716
HKLF 4


REM  20241102-4_a.res in R-3
REM wR2 = 0.2162, GooF = S = 1.040, Restrained GooF = 1.040 for all data
REM R1 = 0.0768 for 2055 Fo > 4sig(Fo) and 0.0864 for all 2373 data
REM 153 parameters refined using 0 restraints

END

WGHT      0.1432    121.7392

REM Highest difference peak  2.111,  deepest hole -1.423,  1-sigma level  0.299
Q1    1   0.5913  0.4673  1.1297  11.00000  0.05    2.11
Q2    1   0.5310  0.4555  1.1563  11.00000  0.05    1.98
Q3    1   0.5562  0.4428  0.8353  11.00000  0.05    1.95
Q4    1   0.5693  0.4788  1.1923  11.00000  0.05    1.90
Q5    1   0.5403  0.4077  1.1262  11.00000  0.05    1.85
Q6    1   0.6955  0.7246  1.1689  11.00000  0.05    1.80
Q7    1   0.5789  0.4291  1.1842  11.00000  0.05    1.70
Q8    1   0.5237  0.4220  1.1910  11.00000  0.05    1.39
Q9    1   0.7013  0.4522  1.0297  11.00000  0.05    1.04
Q10   1   0.5549  0.3811  0.6703  11.00000  0.05    0.97
;
_shelx_res_checksum                39190
_shelx_hkl_file
;
 -32  18   1  112.98   13.84
 -29  16   0   30.47   13.73
 -29  19   0   39.27   10.99
 -26   2   2  233.47   14.53
 -23  -1   2  199.20   11.30
 -23  11  -1  -11.20    7.52
 -23  14  -1  476.41   13.60
 -16  18  -1   77.27    6.34
 -34  17   3   30.37    7.67
 -34  20   3    8.37    6.58
 -29   9   1   64.50   14.93
 -28   7   1  604.63   17.99
 -25  23   0   17.97    9.38
 -24   2   1   51.43   12.30
 -23   4   0   50.66   12.34
 -21  -1   1  170.25   11.11
 -19   6  -1  198.40   10.13
 -19  18  -1  265.38    9.05
 -33  16   2  200.21   10.99
 -33  24   3  304.90    9.00
 -28  14   0   25.29   10.70
 -28  17   0   12.51   14.22
 -27   3   3  339.88   12.69
 -27   4   2  554.86   16.53
 -27  26   1   38.98    8.68
 -24   6   0  719.55   17.73
 -33  15   3  129.28   10.67
 -33  19   2   -5.02    8.65
 -32  14   2   75.70   13.05
 -31  10   4   33.59    7.16
 -31  16   1   68.46   11.28
 -31  19   1  178.48   16.02
 -30   8   4   41.24    7.17
 -30  23   1   27.12    9.73
 -28  25   1  533.70   13.87
 -26  10   0   28.54   12.63
 -25   8   0    7.19   12.39
 -18   0   0 5992.80   30.34
 -33  17   4   77.02    6.03
 -32  25   3   63.66    6.69
 -31  12   2  119.69   14.70
 -30  14   1   -1.65   14.39
 -28   5   3   19.61   11.25
 -28   6   2   96.59   13.53
 -24   1   2  197.73   12.65
 -22  23   0   10.67    7.12
 -21  -2   2   11.30    8.83
 -19   9  -1   67.95    8.95
 -16  -1   0   61.12    8.21
 -33  18   3  309.12   11.48
 -32  13   3   15.37   11.07
 -32  17   2   40.68   13.21
 -31  26   3   12.48    5.19
 -30  10   2  151.37   14.98
 -30  20   1  433.92   17.45
 -30  27   3   61.03    5.68
 -29   7   3   13.29   11.53
 -29   8   2  273.54   16.00
 -28  27   2   91.45    8.61
 -26   6   1  318.67   15.90
 -22   5   0   59.19   10.85
 -31  11   3   22.07    8.85
 -30  17   1  108.31   11.72
 -30  25   2   98.26   11.19
 -29  26   2  118.68   10.81
 -28  10   1  148.32   15.94
 -27   8   1  171.59   12.49
 -26   3   4  109.50    9.85
 -25  11   0   26.08   12.92
 -25  20   0   38.18   10.94
 -24  21   0 2908.21   24.53
 -23   7   0   70.67   11.80
 -23  22   0   14.80    8.55
 -18  10  -1   19.37    7.81
 -17  -3   1  551.74   10.45
 -31  15   2  115.00   14.50
 -25   2   3   78.44   11.12
 -25   3   2  267.96   14.41
 -24   9   0 1163.06   17.26
 -19  -3   2  132.10    9.21
 -15  -4   1  154.67    8.03
 -32  16   3   33.38    8.27
 -32  21   4    5.76    6.07
 -32  22   3    5.76    8.48
 -31  21   2   55.22   14.25
 -29  15   1    1.44    9.46
 -29  18   1  317.37   17.49
 -28  22   1   88.94   13.80
 -27   5   4  222.82   11.22
 -25  14   0   48.73   12.51
 -22   0   2  637.25   14.68
 -20   0   1  243.44    9.71
 -32  18   4   60.90    7.48
 -32  19   3   33.29    8.13
 -31  13   4  194.29    8.90
 -31  18   2  385.34   13.97
 -28  13   1  404.82   16.43
 -27  23   1   90.48   12.37
 -26   4   3   41.19   12.02
 -26   5   2   38.80   10.36
 -26  24   1  349.40   13.02
 -24   5   1  236.45   14.43
 -21  21   0  659.02   12.53
 -31  14   3   16.57    8.81
 -29  11   2  101.17   12.13
 -28   7   4  255.87   11.90
 -28   9   2  213.70   15.80
 -28  19   1  193.70   14.70
 -27   7   2   58.33   11.56
 -27  11   1  142.17   11.79
 -26   9   1    1.67   12.98
 -25   7   1  204.95   11.00
 -24  15   0  280.47   13.20
 -23  19   0   15.83    9.55
 -22   8   0   63.84   11.01
 -22  20   0   71.56    9.65
 -18  -1   1  331.24   10.76
 -18   3   0 1496.92   17.03
 -31  22   4  152.66    8.22
 -30  12   3  167.59   14.64
 -30  16   2   32.92   14.55
 -30  19   2  263.81   16.91
 -29  10   3   45.31   13.66
 -29  11   5   42.80    6.61
 -29  23   2   21.72   12.77
 -28   9   5   22.42    6.56
 -27   6   3 1004.92   19.90
 -27   7   5   45.27    6.71
 -23   2   2   33.72   11.32
 -31  17   3   -1.00    9.27
 -29  25   3    3.43   10.69
 -28  24   2   94.32   12.51
 -27  14   1  586.39   17.29
 -27  25   2   72.71   11.04
 -27  27   3 1101.54   13.88
 -26  26   2   16.42    8.75
 -24   2   4   34.23    9.48
 -23  13   0   85.22   11.16
 -20  -2   3   29.65    8.61
 -19   5   0   97.41    8.93
 -16  -2   1  314.06    9.74
 -31  19   4  174.66    8.31
 -29  14   2    1.40    9.38
 -28  26   3   72.95    9.50
 -27  17   1   22.42   13.30
 -26  12   1  193.31   14.75
 -23  24   1  147.76    9.86
 -22  11   0    9.00    7.18
 -21   9   0   96.20   10.40
 -19   1   1  220.80   10.58
 -19  20   0   21.58    6.87
 -30  14   4   -2.15    9.65
 -30  15   3  985.18   20.42
 -30  19   5   66.83    5.01
 -29  17   2   87.16   14.99
 -29  20   2   48.61   11.70
 -25  10   1  528.58   16.35
 -24   3   3 2986.95   27.85
 -24   8   1  497.28   15.40
 -24  23   1  195.15   11.38
 -22  14   0   10.78    9.28
 -21  18   0  402.28   11.74
 -20  19   0   45.85    8.10
 -30  18   3  126.85   14.65
 -29  12   4   70.63   11.48
 -29  13   3   54.52   13.86
 -29  24   4    1.22    6.54
 -27  10   2   71.29   10.23
 -26  18   1   40.87   12.86
 -21   1   2  137.79   11.39
 -21  12   0 1345.32   17.47
 -18  -2   2   46.35    8.21
 -17   4   0   83.94    6.05
 -30  17   4   97.65   10.10
 -30  20   4   77.58    9.55
 -29  22   3   28.80   15.87
 -28  10   4    6.56   12.20
 -28  11   3   -2.18   14.64
 -28  15   2  260.42   15.43
 -28  25   4  246.85    9.26
 -27  26   4    1.27    6.57
 -26   6   4   93.35   11.58
 -26  27   4    0.06    4.48
 -24   4   5  116.00    9.19
 -23  26   2  140.48   10.15
 -21   0   3  709.94   15.34
 -20  10   0   96.70    8.97
 -18   6   0  855.71   12.31
 -17  19   0   67.20    6.61
 -29  17   5   95.82    7.72
 -29  20   5   18.66    5.71
 -27   9   3 1872.69   25.52
 -27  22   2  527.41   17.73
 -25  13   1   56.35    9.11
 -22   3   2  138.93   11.28
 -21   5   1   72.78    9.66
 -20  16   0   11.37    8.54
 -29  15   4   12.40   10.30
 -29  16   3   11.99   10.87
 -29  19   3   42.99   15.18
 -27  13   2  332.36   15.59
 -26   8   5   -0.72    8.98
 -26  23   2  100.89   12.98
 -25   6   5  259.38   11.03
 -25  16   1  328.79   13.01
 -24  11   1   31.43    9.66
 -24  20   1   20.44   11.70
 -24  25   2  539.16   13.23
 -24  27   3  403.71    9.94
 -23   9   1  120.06   11.75
 -16  -3   2  555.59   11.04
 -29  21   4   79.77    8.11
 -27  16   2  284.70   16.09
 -27  24   3  912.54   20.24
 -26  11   2  484.58   17.16
 -26  25   3   39.85   10.63
 -25   9   2  460.28   16.64
 -25  26   3   38.12    8.84
 -24   7   2  302.22   14.00
 -23  21   1   20.22    7.77
 -22   2   3   30.78   11.11
 -22  22   1  622.54   12.05
 -21   1   5  156.66   10.71
 -19   0   2   21.20    6.79
 -19  11   0   -1.51    5.15
 -18   9   0 1249.94   15.14
 -17   7   0   13.60    7.42
 -16   5   0    6.78    4.96
 -15  -1   1 1707.76   16.58
 -28  13   4  134.57   13.88
 -28  14   3   22.55   11.07
 -28  15   5   27.86    8.29
 -28  20   3   28.87   16.13
 -24  14   1  418.17   12.12
 -24  17   1  349.40   11.40
 -23   3   4   12.35   10.73
 -19  -1   3   82.84    9.52
 -28  22   4   98.61   10.40
 -26  13   6   11.61    5.45
 -26  14   2  414.48   15.67
 -26  20   2  173.03   14.22
 -24   5   4  296.58   13.76
 -23   4   3   54.24   12.62
 -23  12   1    3.90   10.58
 -21   3   6  159.98    7.63
 -20   2   2   40.82    9.52
 -19   4   1  722.95   13.61
 -18  12   0  423.47   10.75
 -17  16   0   40.86    6.42
 -14  -4   2  205.00    8.01
 -28  19   4   23.13   10.26
 -27  22   5   87.91    7.51
 -26  17   2   16.00   13.12
 -25   8   3   60.08   14.10
 -23  15   1  291.39   12.77
 -23  27   4   78.25    6.44
 -22   3   5   39.79    9.16
 -22  10   1  287.93   12.06
 -21   8   1  452.33   12.54
 -21  25   2  145.16    8.44
 -20   0   4  195.31   10.68
 -20   6   1  147.81   10.16
 -17  -1   2   41.24    7.61
 -17  10   0    7.70    6.74
 -16   1   1 1126.06   13.80
 -26  16   6   11.69    5.36
 -26  19   6   -4.08    4.19
 -26  24   4  149.44    9.65
 -25  12   2   48.53   13.32
 -24  26   4   85.81    7.39
 -22   5   6   19.72    6.56
 -22  19   1  128.43    8.85
 -20  21   1  482.51   11.36
 -19  22   1  143.54    7.93
 -27  16   5   32.17    8.57
 -27  18   3 1757.41   26.26
 -27  19   5   24.26    7.61
 -25  25   4  136.05    8.96
 -24   9   6  250.91    9.30
 -24  10   2  533.89   13.16
 -24  22   2  323.31   11.88
 -23   5   5  123.41   10.41
 -23   7   6    4.29    6.64
 -23   8   2   92.56   12.72
 -23  23   2  415.43   13.19
 -23  26   5   54.53    4.69
 -22   6   2  193.73   11.35
 -22  13   1 1777.32   20.03
 -22  16   1   27.93   10.33
 -22  24   2  194.27   10.45
 -22  26   3   47.73    9.13
 -20   1   3   20.36    7.87
 -27  20   4   85.56   11.69
 -25  15   2  916.44   16.33
 -25  18   2  244.86   11.43
 -25  20   6   -0.08    4.75
 -25  23   3   13.68   13.28
 -25  24   5  180.98    7.52
 -24   7   5   64.42    8.17
 -24  25   5  207.73    7.02
 -21   2   4  486.30   13.65
 -18   1   2  110.44    9.00
 -17  -2   3   22.22    7.66
 -27  17   4   -5.25    8.54
 -25  14   6   -0.45    6.83
 -24  13   2   57.36   12.42
 -24  19   2   94.89   13.53
 -21   3   3  617.50   13.53
 -20   9   1  279.59   10.98
 -19   7   1  497.12   11.20
 -18   5   1  723.73   12.50
 -26  16   3   27.79    9.61
 -26  20   5   72.28    8.73
 -26  21   4  142.96   12.15
 -25  17   6   28.56    6.10
 -24  16   2  789.05   17.27
 -24  21   6  339.04    8.06
 -23   7   3   12.92   11.47
 -22   4   4  501.04   13.08
 -20  18   1  892.95   14.24
 -19   2   6    3.55    7.12
 -18  -1   4   28.33    8.76
 -17  21   1  369.16    8.80
 -26  15   4  101.91   12.91
 -26  17   5   44.06    9.18
 -25  20   3    9.37   14.76
 -24   8   4   74.03   10.14
 -23  11   2   11.85    7.72
 -20   2   5   98.15    9.54
 -20   5   2  103.71    9.16
 -19  19   1   31.26    7.80
 -19  24   2  230.01    8.62
 -18   0   3 1931.81   19.24
 -26  18   4   10.81    8.69
 -25  12   5  205.24   10.07
 -25  14   3    4.33    8.89
 -25  17   3   22.24   13.54
 -25  21   5   34.87    8.65
 -22   9   2  841.97   13.96
 -22  21   2   45.56    9.96
 -22  23   6    4.42    4.13
 -21  22   2   35.89    9.48
 -21  26   4  125.38    7.68
 -20   4   6    8.60    7.69
 -20  12   1  325.78    9.48
 -20  15   1   -5.16    7.71
 -20  23   2   23.23    7.81
 -16   0   2   35.33    7.14
 -25  13   4   15.10   12.14
 -24  12   3 3373.03   29.54
 -24  15   6  196.31    8.92
 -24  18   6  276.06    9.20
 -24  23   4  151.30   10.52
 -23  14   2  397.33   11.65
 -23  17   2  103.58   10.06
 -23  24   4  173.12    9.64
 -22   6   5  154.72   11.63
 -22   8   6   10.51    8.55
 -22  25   4    6.28    7.84
 -21   4   5   14.02    9.65
 -21   6   6  629.26   12.88
 -20  26   5   56.53    4.62
 -19   2   3   20.00    8.81
 -19  10   1  174.76    8.98
 -17  -1   5   71.40    9.63
 -16   4   1  173.04    8.37
 -25  18   5   45.00    9.26
 -21  25   5  133.56    6.62
 -20   9   7  106.46    7.04
 -20  25   3   -0.58    6.98
 -19  13   1  119.53    8.66
 -18   5   7   58.96    5.29
 -18   8   1   49.97    5.51
 -25  16   4  242.92   11.56
 -24  11   4   10.23    9.75
 -24  15   3  536.97   16.81
 -24  18   3  594.16   18.53
 -23  10   3   79.99    9.07
 -23  19   6   12.74    6.89
 -23  23   5   73.79    6.00
 -22   8   3    4.45   10.98
 -22  18   2  528.67   14.10
 -22  23   3   39.58   11.15
 -22  24   5  101.74    7.50
 -21   6   3 1008.73   16.92
 -21  14   7    6.86    4.77
 -21  24   3 2651.57   22.97
 -20   3   4  294.12   12.67
 -19   7   7   67.57    5.89
 -18  17   1    4.43    6.92
 -17   2   2  173.46    7.19
 -16  -2   4  193.40    9.30
 -15  20   1   -0.25    5.19
 -24  13   5  174.97   11.53
 -24  19   5  110.48   10.32
 -24  20   4   10.55   11.77
 -23   9   4   92.91    8.99
 -23  13   6   10.88    6.12
 -22   7   4    2.74   12.23
 -22  15   2  166.37    8.98
 -21  10   2  818.06   13.18
 -21  19   2  415.06   13.25
 -20   8   2  692.91   13.23
 -18   1   5   72.66    9.40
 -18  11   1  128.12    7.82
 -17  18   1   19.45    6.44
 -14  -1   2  181.50    7.59
 -13  -4   3    3.65    5.84
 -24  16   5  236.26   11.85
 -24  17   4  358.66   14.70
 -23  13   3   29.69   11.13
 -23  16   6   36.43    5.83
 -23  19   3   16.55   12.63
 -22  11   6   15.04    8.87
 -22  20   6   11.67    6.61
 -18  14   1  542.48   11.31
 -17  23   2   63.16    6.70
 -23  11   5   57.56    8.94
 -21  13   2  154.68    8.16
 -21  16   2  208.60   10.83
 -20  12   7  128.08    7.07
 -20  20   2   32.88    6.27
 -19   3   5  606.63   13.80
 -18   3   6   75.46    8.62
 -18  24   6  151.78    5.22
 -17   9   1   82.88    5.62
 -23  12   4   20.40   10.95
 -22   9   5  260.99   10.74
 -22  11   3   57.95    8.16
 -22  22   4  700.14   14.04
 -21  21   6  348.74    9.29
 -20  15   7   -6.81    4.95
 -19   5   6   -1.72    8.31
 -19  23   6   -3.39    4.72
 -19  25   4  360.57    9.16
 -15   1   2  233.14    8.26
 -23  17   5   11.72    9.87
 -23  18   4  329.35   13.91
 -22  17   6   14.61    5.59
 -22  21   5   45.39    9.29
 -21   9   3  399.12   13.84
 -21  23   4   22.29    7.66
 -20   7   3   23.60    9.37
 -20  24   4    6.85    7.63
 -18   2   4  611.86   13.75
 -18   3   3  341.11    9.08
 -18  24   3  317.52    9.74
 -18  25   5    3.04    4.92
 -16  16   1  748.27   11.08
 -14  -3   4  263.01    8.91
 -14  -2   3   34.76    6.40
 -22  14   3   22.16    9.52
 -22  17   3   22.53    8.50
 -21   8   4  293.20   13.91
 -20  14   2   45.68    8.73
 -20  23   5   33.80    7.37
 -19   9   2  223.02    7.73
 -19  23   3   59.76    9.10
 -19  24   5   43.66    6.69
 -18   7   2  367.38   10.07
 -16   4   7   -5.82    6.41
 -16  10   1 1339.65   13.80
 -14  18   1 1125.18   12.06
 -22  12   5   27.31    8.02
 -22  18   5  222.53   11.16
 -21  12   6  417.58   12.14
 -21  18   6   92.52    7.82
 -19  13   7  161.32    7.60
 -19  16   7   90.57    5.06
 -19  18   2   86.74    8.60
 -16   0   5  181.24    9.77
 -15   0   6  482.79   11.18
 -15  22   2  201.13    7.01
 -22  15   5  230.64   12.15
 -22  16   4   -1.26   11.22
 -21  10   5  190.16   12.36
 -21  12   3  404.56   11.01
 -21  15   6  614.18   12.77
 -21  18   3  120.55   12.01
 -19  12   2  872.24   13.45
 -18  19   2   23.76    7.61
 -16  25   4  159.11    6.36
 -15  -1   4  496.64   10.77
 -15   0   3  679.33   11.38
 -15  24   6   75.35    4.43
 -21  11   4  217.19   12.30
 -21  20   4  215.16   12.79
 -20   8   5   86.62   11.19
 -20  10   3    7.57    9.41
 -20  19   6   46.06    7.67
 -19  15   2   87.20    6.29
 -18  11   7   61.31    7.52
 -18  17   7    0.69    4.92
 -17   2   5  366.51   11.72
 -17  20   2   84.69    7.62
 -15  14   1  733.20   10.87
 -15  25   5  152.94    5.45
 -21  13   5   33.90   10.42
 -21  19   5  243.00    9.68
 -20  13   6   11.76    8.55
 -19   8   3    7.14    9.48
 -19  20   6   21.39    7.66
 -18   4   5  209.32    9.42
 -18  10   2  163.35    8.49
 -17   4   6   27.21    8.79
 -17  18   7    8.56    5.35
 -17  24   4  229.64    8.17
 -16   1   4  585.23   12.47
 -16   2   3    7.04    7.19
 -16  23   6   24.27    4.87
 -13   1   7  143.41    7.49
 -12  -3   3 2462.00   17.45
 -21  14   4   14.36   11.01
 -20  13   3   51.11   10.25
 -20  16   3   13.41   11.46
 -20  20   5    8.23    9.19
 -19  20   3   32.54   10.67
 -18   6   3  912.55   13.64
 -18  23   4  215.56    8.58
 -17   3   4  339.52   11.49
 -17   8   2   59.21    6.98
 -17   9   7   -2.04    6.79
 -17  22   6    7.05    5.84
 -16  19   7   75.22    5.40
 -16  23   3   21.26    6.87
 -16  24   5  149.41    6.38
 -20  11   5   39.52   10.62
 -17  22   3   24.23    7.97
 -17  23   5   31.13    6.40
 -16   6   2  800.63   10.62
 -15   4   2   21.71    4.95
 -15   5   7  182.23    8.73
 -14   3   7   -0.70    7.01
 -13  -1   6   -0.53    7.15
 -20  12   4   27.13   10.63
 -20  18   4  362.29   12.98
 -19  11   6    1.05    7.14
 -19  17   6    5.37    7.74
 -18  22   5  214.81    7.87
 -17  15   7   24.35    6.33
 -17  17   2   27.16    5.68
 -13  -2   4   37.77    6.79
 -13  21   2  268.85    7.55
 -20  15   4   25.54   10.11
 -19   9   5  123.33   10.55
 -19  14   3   17.81    9.36
 -19  14   6    8.77    6.56
 -19  17   3   38.77    8.17
 -18   9   6  998.14   15.70
 -17  11   2  457.28    8.60
 -17  14   2  315.47    9.06
 -16  18   2   84.97    7.24
 -15   1   5   62.87    8.53
 -14   1   6    2.46    8.06
 -14  24   4   84.70    5.76
 -13  23   6   12.31    4.19
 -12   7   8   37.72    4.45
 -11   5   8   37.75    4.02
 -19  10   4   24.86   10.65
 -19  18   5  262.78   11.65
 -18   7   5   26.88   10.27
 -18   9   3 3195.84   22.60
 -18  18   6  369.74   10.73
 -16   3   5  409.15   11.98
 -16  10   7  189.40    8.89
 -14  20   2    6.62    3.99
 -13  23   3   23.43    5.04
 -13  24   5   25.79    4.27
 -11   0   7  117.16    8.35
 -19  12   5  440.49   13.12
 -18   8   4   74.56   10.43
 -18  12   6  124.43    9.78
 -18  15   6  289.96   10.71
 -17   7   3   13.40    7.15
 -17  19   6   -7.91    7.42
 -16   5   3    8.84    7.06
 -16   5   6    8.50    6.92
 -16  13   7   -0.67    6.18
 -15   8   7  101.53    8.25
 -15  17   7   58.77    6.63
 -15  23   4  111.43    7.05
 -14  22   6   14.10    5.54
 -12  10   8  150.54    5.56
 -12  20   7   17.74    3.81
 -19  13   4  136.45    8.12
 -18  19   5  341.59   11.63
 -17   6   4  267.48   10.14
 -17  19   3   19.84    8.97
 -17  21   4  195.41    8.23
 -16  12   2  101.99    6.64
 -16  22   4   84.79    7.27
 -15   2   4   55.98    8.17
 -15   7   2 1361.61   12.73
 -15  21   6  638.07   10.64
 -14   5   2  872.08   11.04
 -14  18   7   35.48    5.86
 -14  22   3   -2.07    5.95
 -12  -2   5   95.78    7.40
 -12   2   7  140.83    8.56
 -11  -2   6    4.15    7.55
 -10  23   6    0.87    3.28
 -18  10   5   38.44   10.25
 -16  20   3   29.87    6.36
 -15  11   7    3.46    7.17
 -15  14   7  100.91    7.10
 -15  21   3  983.86   13.16
 -15  22   5   57.88    6.86
 -13   4   7  225.18    8.99
 -18  11   4  113.26    9.69
 -18  13   5  345.52   12.02
 -18  17   4    2.60   10.42
 -17  10   3    9.73    7.33
 -17  16   6    6.15    6.19
 -16  21   5   39.57    6.29
 -15  16   2  400.52    7.88
 -11  -3   4   46.92    5.89
 -11  -2   3   -0.25    4.85
  -9   4   8   70.17    5.07
 -18  14   4  305.72   11.50
 -17   8   5   72.19    6.99
 -17  13   3   44.55    8.23
 -16   6   5  586.34   12.63
 -16   8   6    3.57    7.11
 -16  17   6   11.57    8.22
 -15  10   2   73.13    4.78
 -15  13   2   82.86    6.66
 -14   9   7   78.64    8.07
 -12   0   6  519.91   11.36
 -11  22   6   21.58    4.79
 -10  12   8   62.75    4.48
  -9  20   7  152.16    4.76
 -17   9   4    7.78    8.35
 -17  17   5  217.09   10.13
 -16   8   3   17.27    5.59
 -14   2   5  210.19    8.09
 -14   4   6   17.59    9.03
 -14  12   7    7.17    6.71
 -13   2   6   50.13    8.63
 -12   0   3 1204.92   12.06
 -12  19   2 1067.06   10.82
 -12  23   4    9.76    4.51
 -11  23   5   33.90    4.51
 -10   9   8   53.92    5.31
  -9  -1   7   -7.96    6.33
 -17  14   5    4.83    9.00
 -16   7   4  127.12    8.60
 -16  14   6   10.48    8.65
 -15  18   6  175.18    7.62
 -14   4   3    6.80    6.24
 -13   7   7    5.12    7.74
 -13  16   7    1.62    4.64
 -13  22   4  394.07    8.73
 -12  17   7  176.60    7.20
 -10   1   7   20.47    6.85
 -10  19   7    6.44    4.16
 -17  12   4  264.16    8.36
 -17  15   4  169.99    7.92
 -16  11   3   12.87    7.58
 -16  14   3   61.18    7.71
 -16  18   5   94.63    6.71
 -15   5   4  111.57    7.86
 -15  20   4   40.84    5.77
 -14  21   4    2.93    6.20
 -13  20   6   34.88    5.07
 -12  21   3  568.97    9.01
 -12  22   5  110.65    6.22
 -11   3   7   67.68    7.87
 -11  18   7   47.18    4.76
 -10  -3   5   86.97    6.56
  -9  -3   6  514.97    9.79
  -9   7   8    4.66    4.86
  -9  10   8   91.68    5.29
  -8  22   6   18.37    3.96
 -16   9   5  160.78    7.65
 -15   9   6  400.30   10.46
 -15  15   6  293.66   10.26
 -14  20   5   22.03    7.44
 -13  10   7  107.11    8.48
 -13  13   7  162.33    6.75
 -13  20   3   31.47    6.38
 -13  21   5   53.24    6.67
  -8   5   8    3.54    4.57
 -16  10   4  611.88   11.81
 -16  15   5  527.59   11.89
 -16  16   4  357.37    9.74
 -15   7   5  502.07   11.70
 -15   9   3  745.75   11.38
 -15  12   6  982.01   14.71
 -13  15   2  306.18    7.09
 -11  -1   5  665.27   11.03
 -10  -1   6    7.91    6.89
  -8  11   8   64.40    4.68
  -7  -2   7  121.08    7.96
 -16  13   4   62.24    6.30
 -15  12   3 2414.27   17.89
 -14   5   5  463.14   11.41
 -14  16   6   20.93    8.28
 -12   1   5  428.25    9.62
 -12   8   7   84.23    6.65
 -12  14   7   -5.33    4.73
 -11   1   6   23.20    7.69
  -9  21   6  163.13    6.10
  -7  12   8   43.39    4.09
 -15   8   4  405.81    8.53
 -15  17   4  433.01    9.64
 -14   7   3   54.07    5.11
 -14  10   6   22.78    7.83
 -14  13   6    6.07    7.63
 -13  12   2  178.22    5.33
 -13  17   6   37.54    8.03
 -12  11   7   92.22    6.21
 -12  16   2  264.24    6.71
 -11   6   7   10.67    7.82
 -11  15   7    7.21    5.95
 -10  -2   4  809.98   10.22
 -10  20   6   31.44    5.86
  -9  22   5  425.21    6.95
  -8   0   7   21.02    7.20
  -6  13   8   56.14    3.80
 -14   6   4   74.79    6.92
 -14  17   5  133.37    8.49
 -13   5   3   84.21    5.91
 -12  18   6  202.22    8.65
 -11   0   4  740.46   10.09
 -11   1   3  380.06    7.64
 -10  16   7  235.96    6.66
  -9   2   7  223.93    8.73
  -8  -4   5   15.58    5.15
  -7  -4   6   11.42    5.69
  -7   9   8    7.61    4.86
  -6   4   8  116.51    5.78
  -4   0   8  101.80    5.49
 -15  11   4   16.47    5.05
 -14  10   3   21.87    5.97
 -13   4   4  385.43    9.05
 -13  19   4  375.06    8.02
 -12   2   4  919.30   11.31
 -11   9   7  193.35    9.03
 -11  12   7  120.92    7.81
 -10  21   5  159.73    6.47
 -13  11   6   15.05    8.29
 -13  14   6   17.80    6.10
 -12  18   3  653.53   10.20
 -11  19   3    1.88    5.15
 -11  20   5   27.48    6.32
 -10  20   3   30.89    4.72
  -8  -2   6    5.51    6.33
  -7  -5   4   90.84    5.08
  -5  -3   7  176.00    7.49
 -14   9   4  346.94    8.74
 -14  14   5  283.78    7.88
 -14  15   4  472.81    9.15
 -13   6   5  113.57    7.95
 -13   8   3   42.39    5.90
 -12  15   6 1245.24   14.40
 -10   7   7   69.09    6.38
 -10  10   7   15.82    6.86
  -9   0   6 1766.40   15.61
  -7  20   6   18.58    4.87
  -4  12   8   -5.36    3.10
  -3  13   8   12.76    3.09
  -2  -1   8  159.40    6.25
 -14  12   4   21.73    4.80
 -12   4   5   16.44    4.89
 -12   9   6  262.68    9.62
 -11   2   5   72.49    6.88
 -11  16   6    9.28    7.41
 -10   0   5  154.99    7.28
 -10   2   6   25.11    6.06
  -9  14   7  103.83    6.81
  -8  15   7  139.98    6.83
  -8  19   6    4.08    5.49
  -7   1   7  308.46    8.81
  -6  -1   7  193.87    7.77
  -5   5   8   68.83    4.83
  -4   3   8    8.19    4.90
   1  -4   8   14.02    3.67
 -13   9   5  277.01    9.03
 -13  11   3    2.30    3.92
 -13  15   5  168.41    6.59
 -13  16   4   52.14    4.99
 -12   6   3 3329.76   17.42
  -8  -3   4  764.45    9.01
  -8  21   4   92.55    4.95
  -7  21   5   56.30    4.51
  -5  -5   6    1.27    4.95
  -4  20   6    5.69    3.79
 -13  12   5  142.36    6.24
 -12   5   4  103.84    5.87
 -12  16   5  170.79    8.65
 -11   7   6   10.82    7.49
  -9   8   7   16.31    5.71
  -9  11   7  155.16    6.46
  -9  20   4  169.75    5.89
  -8  20   5  310.84    6.86
  -6  -5   5   82.05    5.19
  -4   6   8   57.84    5.64
  -4   9   8  117.18    5.27
  -3  -4   7   10.83    5.29
 -13  13   4 1109.64   11.22
 -12   7   5   85.33    7.19
 -11   4   3    9.71    3.22
 -11  13   6   28.97    7.49
 -11  18   4  285.76    7.19
 -10   1   4    4.47    4.87
  -9  19   5  264.75    7.42
  -8   6   7   87.05    7.67
  -8  12   7  209.76    7.82
  -6  -3   6  746.57   10.25
  -4  21   5   17.60    3.23
  -3   4   8   21.24    5.25
  -3  10   8   79.59    3.88
  -2  11   8   -1.00    3.21
   0  -2   8   51.68    4.79
   0  17   7    3.18    2.51
 -12   9   3  310.84    6.25
 -12  13   5  150.16    8.39
 -10   5   6    2.17    4.97
 -10  14   6   40.79    7.26
 -10  18   5  131.87    5.83
  -8   9   7   13.51    6.52
  -7  -3   5  299.04    6.96
  -7  -1   6   56.36    6.55
  -7   4   7   -0.52    6.91
  -5  19   6   13.93    4.60
  -4  -2   7    7.78    5.66
  -3   7   8   36.53    4.80
 -12   8   4  276.97    7.09
 -12  10   5  455.58    8.19
 -12  14   4   -9.15    5.22
 -10  17   3   57.07    5.78
  -9  18   3 3179.70   16.23
  -8  -1   5   57.26    5.85
  -8   1   6    5.72    6.93
  -8  19   3    6.63    3.93
  -5   0   7  170.86    8.00
  -5  15   7  118.15    6.11
  -2   8   8   21.57    4.16
  -2  19   6    5.73    4.20
   1  11   8   65.42    3.34
 -12  11   4  692.59    9.40
 -11   7   3    9.92    4.40
 -11  14   5   79.94    7.45
  -9   1   5   87.32    5.83
  -5  20   5   37.28    4.03
  -3  -6   6  200.64    6.06
  -2   5   8   31.40    5.18
  -1   9   8   55.28    4.29
  -1  16   7   79.39    4.26
   0  10   8   52.22    3.64
   2  -3   8  181.38    5.41
   2  16   7  117.84    3.52
 -11   6   4   31.06    5.10
 -11   8   5  154.74    7.13
 -11  11   5  106.64    6.67
 -11  13   3  104.02    6.47
 -11  15   4   66.40    4.71
  -6  20   4   -1.24    3.33
  -1  -5   7  239.90    6.54
   0   1   8  168.04    5.75
   1  -1   8  168.23    5.42
 -11  10   3    9.90    3.79
 -10  15   5  112.51    5.83
 -29  -4   2    9.18    5.63
 -25  11   0    0.75    5.92
 -16 -12  -1  834.92   17.45
 -12 -18   0  326.51   11.28
 -11  -3  -2   83.74    4.90
 -10 -19   0   35.52    8.06
  -8 -16  -1  495.64   11.33
 -30   2   1  242.64    8.83
 -30   8   1  160.63    9.84
 -28   5   0   14.63    8.54
 -24 -10   1  325.40    9.28
 -23  -1  -1  210.27   12.92
 -23   5  -1  507.87   11.85
 -20  -7  -1  176.05   12.11
 -19 -13   0   22.46    8.58
 -18 -16   1   39.51    8.40
  -5 -16  -1   88.08    6.89
 -31   3   2   86.81    7.67
 -29   0   1   80.08    9.97
 -27   0   0 1853.11   19.13
 -25  -8   1  202.79    9.47
 -23  -8   0   -3.36    8.02
 -22  -3  -1   83.84   11.28
 -21  -5  -1   49.93   12.13
 -17 -10  -1   11.30   11.10
 -31   6   2  351.81    9.97
 -28  -2   1  324.83   11.29
 -27   6   0   95.45   10.66
 -26  -6   1  103.82    9.11
 -26  -2   0    3.44    8.72
 -25  -4   0   20.97   11.33
 -24  -6   0  624.38   12.83
 -20 -11   0   13.70   11.26
 -16 -17   1   79.54    8.47
 -15 -11  -1  264.18   11.63
  -7 -15  -1   17.42    6.89
  -4 -15  -1  709.07   10.03
 -31   5   3   19.08    4.19
 -26   7   0   19.40    8.53
 -25  -9   2  101.30    7.37
 -18  -8  -1   20.88    7.72
 -14 -18   1  108.88    8.62
  -9 -14  -1  131.26    8.83
  -7 -19   0   16.59    6.65
 -29   3   1  111.90    8.32
 -29   6   1   22.12    9.84
 -28  10   1  141.84    7.78
 -21  -9   0  274.18   12.44
 -20  -4  -1   12.42    6.84
 -14 -19   2   15.04    6.10
 -13 -16   0    9.38    9.53
 -11 -13  -1   28.40    6.72
 -10 -20   1  133.00    8.25
  -9 -18   0 1060.17   13.90
 -30   4   2   75.26   10.40
 -29  -1   2   43.19    6.87
 -28  -4   3   24.49    4.72
 -28  -3   2  177.03    9.18
 -27  -5   2  143.05    7.85
 -26  -7   2  163.70    7.03
 -26   4   0   47.08   10.46
 -25  -1   0   27.81   11.97
 -25   8   0   -7.36    5.71
 -24   9   0 1134.34   12.23
 -23  -9   1   47.78    8.97
 -23  10   0   19.52    5.44
 -22 -12   2   23.96    7.46
 -19 -15   2  198.97    8.32
 -18 -12   0  311.74   10.64
 -12 -20   2    3.36    7.22
 -11 -17   0   21.89    6.70
 -28   1   1   72.00    8.53
 -24  -3   0   66.98    8.80
 -23  -5   0   23.51    7.43
 -20  -1  -1  146.46    7.54
 -17 -15   1   93.65    9.48
 -30   3   3  183.75    6.52
 -28   4   1  159.54   11.04
 -28   7   1  527.06   11.99
 -27  -1   1   79.65   10.75
 -26  -3   1   66.71    9.83
 -25  -5   1    3.39    9.54
 -25   2   0  182.76   11.06
 -24  -7   1    8.48    9.32
 -20 -12   1  -11.08    8.94
 -24   6   0  730.67   11.77
 -23 -10   2   33.53    7.83
 -20  -8   0   18.88   10.46
 -18  -2  -1  919.28   12.64
 -17 -16   2  172.09    8.83
 -15 -16   1   59.42    8.94
 -13  -9  -1 1830.58   15.92
  -7 -12  -1  497.83    8.69
 -29   8   2  291.63    9.91
 -27   8   1  169.42    8.87
 -24  -9   3  348.07    7.89
 -23  -2   0    4.35   10.96
 -22  -4   0   31.69    9.82
 -21 -10   1  155.96   10.94
 -21  -6   0 1301.19   17.31
 -20  10   0   83.03    4.69
 -18   1  -1   15.98    5.00
 -17 -11   0    2.04   10.39
 -17   2  -1  622.84    9.47
 -15 -18   3  183.21    5.83
 -12 -15   0  138.50    9.98
 -10 -16   0   18.62    7.97
  -9 -11  -1  286.81    8.03
  -8 -17   0    5.80    6.96
 -29   1   3   27.29    5.98
 -29   5   2   73.51    9.08
 -28   0   2  145.78    9.97
 -27   5   1  325.05   11.56
 -24  -8   2   74.50    6.55
 -22   8   0   73.47    6.11
 -21   9   0  101.05    5.39
 -17  -1  -1    3.50    6.83
 -16  -3  -1 1859.70   15.29
 -15  -5  -1   -7.40    6.61
 -11 -18   1   68.42    8.01
  -9 -19   1   18.61    6.73
 -28  -1   3   45.54    7.32
 -27  -2   2   19.49    9.14
 -26  -4   2   69.45    8.69
 -26   0   1   14.14   10.44
 -26   9   1    0.38    6.41
 -23   1   0   10.04    9.05
 -21 -12   3  631.25   10.25
 -18 -15   3  252.49    7.63
 -18  -9   0 2714.76   21.49
 -16   0  -1  582.70    9.19
 -15 -12   0  698.30   13.89
 -13 -19   3    2.08    5.07
 -10  -9  -1  179.34    6.78
  -8 -10  -1   51.44    5.50
 -28   9   2  210.37    9.24
 -26  -5   3   31.05    6.47
 -25  -2   1  134.86   11.39
 -24  11   1   20.89    4.90
 -23  -6   1   22.27    7.65
 -21 -11   2   -2.54    8.11
 -19 -11   1  372.20   12.33
 -19  -7   0   13.16   10.10
 -15   1  -1  435.74    6.87
 -14  -4  -1  548.68    9.43
 -11 -20   3   16.85    5.68
  -5 -17   0   61.72    5.87
 -29   6   4   -5.07    3.77
 -29   7   3   20.09    6.55
 -28   6   2   79.79    8.97
 -26   6   1  298.17   10.31
 -23  -9   4    5.23    3.63
 -16 -10   0   32.91    9.26
 -11 -19   2  158.18    7.71
 -11 -14   0   12.22    7.87
  -9  -8  -1   86.73    5.56
  -7 -16   0   66.36    6.67
 -28   1   4   -0.86    4.56
 -22 -10   3    4.84    6.83
 -22   2   0   75.28    6.18
 -21   6   0 6451.47   24.49
 -20  -9   1  298.78   11.53
 -14 -15   1   14.01    9.11
 -13  -3  -1   22.40    3.86
 -28   2   3   63.40    8.63
 -24  -7   4    1.59    4.47
 -23  -7   2   58.19    9.18
 -21  -7   1  606.36   13.45
 -20 -12   4    2.85    4.18
 -20   7   0    4.49    4.91
 -19 -13   3    5.64    7.47
 -19   8   0   -2.71    4.12
 -17 -15   4   52.17    4.75
 -17  -8   0   28.86    7.61
 -16 -16   3   40.35    7.15
 -16 -15   2   87.26    8.48
 -14 -11   0   50.84    8.39
 -12 -16   1  417.88   10.93
  -4 -16   0    6.98    4.68
 -27   4   2  633.03   12.94
 -26  -1   2   27.45    7.64
 -25  -5   4    2.99    4.78
 -25  -3   2  385.07   11.50
 -25   4   1  105.89   10.03
 -24  -5   2   18.91    9.15
 -23  -8   3   -2.37    6.89
 -19  -4   0   22.75    8.23
 -18  -6   0  760.39   11.80
 -10 -17   1   46.77    8.41
  -8 -18   1   32.44    6.72
  -6 -19   1  275.37    7.74
 -28   8   3   37.85    8.04
 -27   0   3 1195.68   14.42
 -27   7   2   42.35    8.19
 -24  -6   3 1094.06   13.76
 -18 -10   1   40.41    9.62
 -14 -17   3   -3.60    6.44
 -14 -16   2   33.20    8.23
 -10 -13   0   10.75    6.96
  -6 -15   0 7329.17   25.96
 -26  -2   3   67.53    6.83
 -25  -4   3   11.41    7.70
 -20 -10   2  203.35    8.91
 -20   1   0   25.45    4.94
 -17 -13   2   18.17    8.99
 -16  -7   0   66.33    8.09
  -8 -14   0   64.10    5.27
 -26   8   2   52.66    7.80
 -23   0   1  236.97   10.51
 -19  -1   0   49.27    5.49
 -18   6   0  891.16    9.38
 -17  -5   0   22.56    7.57
 -15 -16   4   34.00    5.21
 -13 -14   1  540.71   11.45
 -13 -10   0   90.43    8.04
 -12 -18   3  122.86    8.20
 -12 -17   2  173.96    8.80
 -27   2   4   92.35    6.81
 -27   3   3  390.33   11.16
 -27   9   3 1944.11   17.24
 -26   5   2   37.43    9.42
 -25   0   2  301.93   11.76
 -22  -6   2   93.46   10.31
 -22  -2   1   19.86   10.22
 -21  -4   1    8.77    9.43
 -19   2   0  169.71    6.23
 -18 -13   4  169.37    7.20
 -16 -11   1  142.43    9.92
 -11 -15   1  178.39    9.20
 -10 -19   3   34.60    6.58
 -10 -18   2  210.17    8.57
  -8 -19   2   35.10    7.61
  -6 -20   2  193.30    6.98
 -24  -2   2  234.30    9.53
 -23  -4   2  255.37   11.30
 -22  -8   4   69.81    5.38
 -21  -9   3  182.99    7.75
 -18 -11   2  128.68   10.42
 -14  -8   0    7.07    4.82
 -13 -17   4  100.88    7.15
  -9 -16   1  284.62    9.09
  -8 -20   3    8.81    6.26
  -7 -13   0    7.97    5.41
  -5 -14   0  115.75    5.63
 -27   8   4   10.35    5.48
 -26   2   5   38.61    4.14
 -25  -2   4  110.05    8.16
 -23  -6   4    4.38    6.46
 -22  -7   3   17.93    8.82
 -21  -8   5   21.00    4.09
 -17  -9   1   26.05    7.61
 -15 -15   3  893.97   12.99
 -15  -6   0 3370.13   18.84
 -14 -12   1  141.81    9.38
 -12  -9   0 1352.30   12.85
  -7 -17   1  267.59    8.03
 -26  10   3   34.18    7.66
 -25  -1   3   29.97    7.51
 -25   6   2  664.00   12.04
 -24  -3   3  569.04   13.18
 -23  -5   3   31.85    9.17
 -22   7   1   16.70    6.21
 -18  -7   1  202.74   10.03
 -26   4   3   44.97   10.43
 -24   1   2  218.51   11.09
 -22  -6   5    6.79    4.79
 -20  -3   1   -7.60    8.49
 -19  -5   1   47.25    8.96
 -17   1   0   17.80    4.20
 -16 -12   2  472.68   11.64
 -13 -16   3   34.51    8.37
 -11 -18   4   72.38    6.45
 -26   3   4   92.30    8.23
 -26   7   3   12.14    8.79
 -24  -2   5   48.15    5.48
 -23  -1   2  195.36   11.42
 -23  11   2    5.85    4.83
 -22  -3   2   92.87   10.14
 -20  -9   4   69.68    7.34
 -18 -11   5    9.32    4.97
 -16 -13   3   -4.05    9.04
 -16  -1   0   33.68    4.23
 -16   2   0  -10.20    5.31
 -15  -3   0 2494.35   15.85
 -14  -5   0   32.80    6.30
 -11 -16   2   36.94    8.22
  -8 -11   0    5.53    3.39
 -26   9   4    2.47    5.26
 -21   5   1   78.12    7.03
 -20  -8   3   25.54    9.53
 -17 -10   2  111.90   10.65
 -16  -8   1  782.40   13.18
 -11 -17   3    9.36    7.91
 -11  -8   0    0.69    5.25
 -10 -14   1  124.27    6.54
  -9 -17   2   12.94    7.27
  -8 -15   1   37.46    6.98
  -7 -20   4   79.35    6.36
  -4 -17   1  304.51    7.18
 -24   0   3  861.08   14.86
 -21  -7   4  156.61    8.60
 -20   0   1  284.72    9.27
 -17 -12   4   39.43    8.09
 -17  -6   1  315.59   10.18
 -15   0   0 3049.52   16.49
 -14 -15   4   21.48    7.26
 -13 -11   1  159.09    8.55
  -7 -18   2  248.22    8.14
 -25   5   3   -2.84   10.30
 -25   8   3   35.27    8.54
 -23  -2   3   44.05   10.58
 -23   2   2   26.96    9.14
 -22  -5   4  127.66    8.69
 -22  -4   3  124.92   10.62
 -18  -8   2   67.73    9.98
 -14  -2   0   24.44    5.49
  -9 -18   3 1426.64   14.99
 -25  10   4  255.86    7.97
 -23   5   2  232.66    9.62
 -22   0   2  591.47   13.03
 -16 -12   5  259.98    7.99
 -14  -9   1  486.20   10.91
 -13 -15   5   33.39    5.61
 -12 -16   4  197.45    8.84
 -10  -7   0   11.44    4.89
  -7 -19   3   -5.94    6.64
 -25   4   4   25.09    8.14
 -21  -2   2    8.13    7.64
 -20  -7   5    0.79    4.79
 -20  -5   6    1.96    3.62
 -20  -4   2   18.26    7.11
 -18 -10   4   -1.89    6.44
 -18  -9   3 1688.79   18.29
 -11  -5   0    0.66    5.00
  -9 -13   1  417.47    9.25
 -25   7   4  186.36    8.50
 -24   9   3  458.80   10.46
 -23  -1   5    0.91    6.53
 -22  -3   5  159.26    7.70
 -22   9   2  782.36    9.88
 -21  -5   5    6.08    4.58
 -21  -3   6  399.18    7.09
 -16  -9   2   12.11    9.95
 -16  -5   1  114.08    7.93
 -15 -13   4   70.82    7.08
 -15  -7   1   10.83    5.37
 -12 -15   3  617.76   12.61
 -12 -10   1  685.13   10.80
 -11 -16   5   -1.91    5.74
 -10 -17   4   -2.95    7.23
 -10 -15   2  737.81   12.18
 -24   6   3  237.02   10.38
 -23   1   3   40.15   10.49
 -23   4   6    6.18    4.08
 -19  -8   4   14.69    6.56
 -17 -10   5   52.97    7.38
 -16 -10   6   12.54    4.19
 -15 -12   3  614.79   11.66
 -13 -12   2  632.56   12.08
  -8 -16   2  353.04    9.57
  -5 -15   1    2.65    5.34
 -24   4   5   96.80    7.33
 -23   0   4  123.10   10.13
 -22  -1   3   34.10    9.92
 -21  -3   3 1479.04   17.73
 -20  -5   3   -5.12    6.51
 -17  -7   2  307.76   11.50
 -16 -11   4  157.95   10.35
 -14 -13   5  175.89    8.57
 -13  -8   1  654.52   10.46
 -10 -16   3   56.71    8.79
  -8 -18   4    3.50    7.19
  -6 -17   2   58.76    6.83
  -4 -18   2  166.03    6.72
 -24   5   4  273.51   10.61
 -24   7   5   65.44    6.48
 -23   4   3   63.91   10.11
 -23  10   3   69.74    7.05
 -22  -2   4   -8.45    7.14
 -21  -4   4   17.30    6.96
 -20  -1   2  143.74    9.44
 -19  -3   2  124.47    9.59
 -18  -8   5   11.19    6.89
 -18   2   1   83.13    5.54
 -18   5   1  681.51    9.01
 -17  -8   6   23.32    4.88
 -13 -13   3   69.36   10.21
  -9 -17   5   31.70    6.23
  -6 -19   4  291.67    8.99
 -24   8   4   84.23    7.79
 -23   7   3   15.94    8.49
 -22   2   6   -0.21    4.87
 -21   4   2   40.26    7.42
 -21   7   2  227.43    7.92
 -17   0   1  118.85    7.03
 -14 -10   2   95.53    6.79
 -14  -6   1   20.27    5.38
 -11 -14   6    9.27    4.76
  -8 -17   3   32.64    5.92
  -8 -12   1  423.29    8.52
  -7 -18   5    7.32    5.80
  -4 -20   4    5.62    5.98
 -22   0   5  341.22   10.05
 -19  -6   5  206.64    8.86
 -18  -6   6  150.59    6.49
 -17  -9   4    2.42    6.94
 -17  -8   3   50.54    9.96
 -15 -11   5  200.45    9.08
 -14 -11   6   10.99    5.53
 -11 -15   4  134.48    9.74
 -11  -9   1  503.75    9.25
  -5 -19   5   43.68    6.93
  -4 -19   3   46.49    6.30
 -23   5   5  112.85    7.73
 -22   5   6   15.50    5.03
 -21  -2   5   37.75    8.07
 -20  -4   5   87.77    6.51
 -19  -4   6   15.58    5.66
 -18  -7   4  226.27   11.36
 -18  -6   3  366.26   12.30
 -14 -12   4  171.31   10.62
  -6 -13   1  206.52    5.91
  -4 -14   1  983.17   10.48
 -23   6   4  133.61    9.28
 -23   8   5    7.53    6.25
 -22   1   4  201.85   11.14
 -22   5   3   26.59    9.04
 -22   8   6    4.12    4.16
 -20  -2   3   30.73   10.69
 -19  -5   4  286.83   11.83
 -19  -4   3   24.98    6.62
 -16  -6   2   54.35    7.24
  -9 -15   6  156.40    6.20
  -7 -15   2  170.43    8.09
 -22   8   3    0.21    7.42
 -20  -3   4    9.30    9.75
 -18  -2   2   36.70    5.83
 -17  -3   7   30.58    3.92
 -16  -9   5   47.75    8.31
 -15  -9   6  311.88    8.00
 -15  -1   1 1428.46   12.61
 -13  -5   1  861.57   10.85
 -10 -15   5  189.98    9.28
  -9 -16   4  172.19    8.11
  -9 -15   3  394.20   10.86
  -5 -16   2    8.45    5.88
 -22   3   5   45.65    7.90
 -17  -7   5  114.43    9.22
 -13 -12   5  122.94    9.20
 -12 -13   4  111.19   10.51
 -12 -12   6 1119.08   12.66
  -7 -17   4  190.72    9.30
  -7 -16   6   20.37    5.14
  -7 -11   1   91.87    5.88
 -22   4   4  575.78   12.86
 -21   1   5  156.39    9.86
 -16  -7   3   38.42    9.08
 -10  -8   1   22.70    4.38
  -8 -16   5  137.60    8.46
  -7 -16   3   16.72    7.93
 -22   6   5  124.13    8.15
 -22   7   4   10.70    8.44
 -22   9   5  232.04    7.49
 -21   6   3 1121.94   14.16
 -21   6   6  611.77    9.78
 -21   9   3  402.92    9.41
 -21   9   6  180.94    5.97
 -20  -1   5  145.13    9.93
 -18  -5   5   69.98    7.13
 -17  -5   3   26.20    8.62
 -17  -5   6   14.24    6.85
 -15   2   1  145.46    6.35
 -13  -8   7   89.92    4.91
 -11  -6   1  319.76    7.86
  -8 -13   2  280.59    8.73
  -5 -18   4  234.24    9.40
  -5 -17   6    8.91    5.44
  -5 -12   1  251.14    6.96
  -3 -19   4  394.33    9.53
 -20   0   4  188.09   11.53
 -19  -1   3   42.98    6.80
 -19  -1   6   24.59    5.54
 -18  -3   6  128.44    6.55
 -18   2   7   92.16    5.17
 -17  -6   4  291.18   11.48
 -16  -3   2  493.86   10.22
 -15  -5   2   30.43    5.38
 -14 -10   5   96.79    7.77
 -13 -11   4   28.08    9.51
 -13 -10   3   25.69    8.82
 -12  -4   1  120.61    6.55
 -11 -13   5   22.87    8.84
 -10 -11   7   66.18    4.64
  -6 -17   5   40.10    7.51
  -3 -18   3  482.31    9.27
  -3 -18   6  126.98    6.15
  -1 -19   3   26.37    5.39
 -21   4   5   14.35    8.43
 -19  -2   4  349.10   12.00
 -18  -4   4  509.92   11.62
 -14  -6   7    2.51    4.37
  -6 -14   2    9.94    6.26
  -4 -18   5  184.03    8.20
 -21   5   4    3.68    8.91
 -20   4   3   25.97    6.81
 -20   4   6    6.58    6.53
 -20  10   3    8.84    5.58
 -16  -2   7   69.38    5.62
 -15  -8   5   32.24    7.10
 -15  -4   7   85.24    5.53
 -14  -9   4  163.19   10.80
 -14  -8   3   19.42    8.67
 -12  -8   2  467.90    9.72
  -8 -15   4  111.19    9.74
  -8 -14   3   -0.03    8.08
  -4 -15   2  234.39    7.17
  -2 -19   5  272.60    8.57
 -21   7   5   80.84    7.52
 -21   8   4  232.64    9.23
 -20   7   3   19.62    7.32
 -20   7   6   17.96    5.84
 -19   2   3   39.62    8.36
 -18   5   7   36.58    4.58
 -17   2   2  170.38    7.82
 -16  -6   5   96.02    9.93
 -15  -6   3 2804.71   21.23
 -12 -11   5   20.40    9.35
 -11 -11   3   75.91    8.52
 -11 -11   6   24.52    7.57
 -11  -9   7  131.99    6.37
  -8 -14   6   16.05    6.27
  -2 -16   2   81.61    5.62
 -19   0   5   53.59    9.60
 -19  11   3    5.28    5.00
 -18  -2   5   52.49    9.95
 -18   0   3 2152.52   18.96
 -17  -4   5   27.00    9.29
 -16  -4   3   17.20    8.27
 -16   0   2   32.24    6.50
 -15  -6   6  685.34   11.95
 -13  -6   2   30.68    5.08
  -6 -16   4   87.80    9.02
 -19   1   4   47.72   10.35
 -18   0   6  370.58   10.28
 -17  -2   3   21.43    6.08
 -17   5   2   85.28    6.26
 -17   8   2   50.15    5.28
 -16  -5   4   91.54   10.56
 -16  -4   6   -1.57    7.46
 -12  -7   7  113.37    6.40
 -10  -9   2  175.41    7.48
  -7 -15   5   50.29    8.82
  -6 -15   6  675.36   11.47
 -20   5   5   67.07    8.53
 -20   9   4  104.96    7.57
 -19   5   3   30.05    5.15
 -19   5   6    6.45    6.91
 -19   8   3    3.77    6.11
 -18  -1   4   40.71   10.49
 -17   9   7   -1.46    3.34
 -12 -10   4  163.80   11.32
 -12  -9   6  265.65    9.48
  -6 -13   7   74.51    5.30
 -19   8   6    0.97    5.76
 -17   6   7   58.91    5.13
 -14  -7   5   69.35    9.77
 -13  -7   3   31.88    8.79
 -13  -5   7   78.33    6.04
 -11  -7   2  353.07    8.56
  -9 -12   6  367.89   10.28
  -9 -10   7    2.36    5.57
  -5 -16   5   33.25    8.01
  -5 -13   2  403.15    8.34
  -4 -16   6   13.82    6.58
   0 -19   4    7.06    5.88
 -19   4   4  811.20   14.26
 -15  -1   7   91.78    7.15
 -14  -3   7   51.18    5.17
 -13  -7   6   17.36    8.52
  -4 -14   7   40.82    5.02
  -2 -17   6    8.20    6.48
   0 -18   6  339.16    9.00
 -18   1   5   83.93    9.89
 -17  -1   5   55.87    9.36
 -17   1   3   47.33    7.36
 -16  -1   3  184.53    8.87
 -16   6   2  835.25   10.04
 -15  -5   5   26.78    7.39
 -15  -3   3  779.61   12.45
 -14  -5   3   15.24    5.46
 -11 -10   5  144.61   10.84
 -10 -11   4  401.43   11.98
 -10 -10   3   22.94    7.28
  -7 -13   3   22.40    5.00
  -3 -17   5  287.64    9.83
  -3 -14   2  140.82    6.14
  -2 -15   7   45.69    5.11
 -19   6   5    9.96    7.91
 -19   7   4  433.07   11.30
 -18   2   4  549.47   12.98
 -17   1   6   13.29    8.21
 -16  -1   6    7.16    8.59
 -16   4   7    6.54    5.84
 -15  -4   4  173.04   10.28
 -15  -3   6  181.27    9.54
 -14  -6   4    0.83    7.06
 -10 -10   6   31.52    8.46
  -7 -11   7   49.65    6.44
  -1 -18   5  280.59    9.03
   0 -16   7  132.57    5.10
   1 -19   5  205.60    8.21
 -19   9   5   81.55    5.73
 -18   6   6  351.72    9.40
 -18   9   6  859.31   11.32
 -17   0   4   39.05    7.69
 -16  -2   4  206.55   10.59
 -11  -6   7   20.68    6.23
 -11  -1   8  108.34    4.67
 -10  -3   8    6.41    2.76
  -6 -11   2  438.74    8.36
  -5 -15   4   51.49    8.92
  -5 -14   3   20.88    6.63
 -18   4   5  263.47   10.28
 -17   4   3   49.15    7.48
 -12  -4   7   -0.65    6.19
 -11  -8   6    6.53    8.30
  -8 -12   4  144.49   10.55
  -8 -11   3   -6.53    6.49
  -6 -14   5    9.23    8.60
  -5 -14   6   11.13    7.68
 -18  11   4   89.09    6.53
 -17   4   6   18.17    7.69
 -17  10   3   -2.19    4.82
 -14   0   7   56.63    7.29
 -13  -6   5   32.07    9.80
 -13  -2   7   -3.66    6.72
 -12  -6   3 1766.17   16.22
  -9 -11   5   25.84    7.50
  -8 -11   6   19.82    8.56
  -8  -9   7   19.08    7.01
  -7  -6   8   59.09    4.56
  -3 -16   4  839.82   13.12
 -18   7   5   19.56    7.97
 -18   8   4   68.92    7.82
 -18  10   5   24.18    6.08
 -17   2   5  303.75    9.65
 -17   7   3   12.31    4.57
 -17  10   6    4.31    5.40
 -16   2   3    8.71    5.31
 -16   2   6   22.28    8.96
 -15  -2   5  277.80   11.61
 -15   0   3  630.73   10.76
 -15   5   7  180.43    7.72
 -12  -7   4  188.01    8.15
  -7  -9   2  296.99    7.66
  -4 -15   5   55.59    9.05
  -4 -12   2  227.07    6.80
  -4  -9   8   51.08    4.26
  -3 -15   6  195.19    9.07
  -1 -17   4    9.91    7.47
  -1 -16   3   41.74    5.85
 -17   7   6    1.98    6.83
 -15   0   6  577.07   12.93
 -15   8   7   75.75    5.70
 -14  -2   3   33.63    5.28
 -14  -2   6   13.21    8.81
 -13  -4   6    5.62    8.96
 -10  -9   5  210.93   10.98
 -10   0   8   53.41    4.68
  -9 -10   4    0.09    8.88
  -9  -7   7  259.75    8.94
  -1 -16   6    9.50    6.93
   1 -17   3  119.08    5.83
 -16   5   3    3.50    6.18
 -15  -1   4  504.55   12.21
  -9  -9   6  958.10   13.94
  -9  -2   8    3.47    3.61
  -7 -12   5  243.40    9.56
  -6 -12   6  244.58   10.74
  -2 -16   5  114.56    8.99
  -2 -13   2  301.85    7.39
  -2 -10   8   60.75    4.63
  -1 -14   7   98.58    7.11
   1 -17   6    4.22    7.17
   3 -18   6  282.89    8.60
   5 -17   7   37.60    4.56
 -17   5   5   36.23    6.94
 -17   6   4  269.79    9.22
 -17  11   5   71.19    6.09
 -16   5   6   17.61    8.45
 -16  11   6    2.66    5.24
 -13   1   7  183.66    9.03
 -11  -3   7   -1.00    7.20
 -10  -7   3    4.85    6.63
 -10  -5   7   88.21    6.42
   0 -17   5  211.70    9.76
   1 -15   7   91.27    6.82
   3 -16   7    1.80    5.62
   4 -19   5    4.29    6.94
 -17   8   5   84.53    8.46
 -17   9   4    1.60    6.64
 -16   8   3   21.56    5.67
 -16   8   6    2.01    7.00
 -14   6   7  108.03    7.04
 -14   9   7   43.30    5.92
 -10  -8   4    8.49    7.45
 -10   3   8   85.85    5.13
  -7  -8   7  128.35    8.35
  -5 -10   2  154.26    6.45
  -4 -14   4  701.15   11.67
  -4 -13   3   83.93    5.49
  -4 -11   7    6.92    7.32
   2 -18   5   -4.41    6.42
 -15   1   5   51.84    9.62
 -13  -3   5   84.93   10.24
 -11  -6   4  172.19   10.10
 -11  -5   3   36.42    5.79
 -11  -5   6    6.54    9.62
 -10   6   8    0.70    3.52
  -9  -5   2  912.13   10.76
  -7 -11   4  280.41    8.65
  -7 -10   6    7.78    9.83
  -6  -5   8   37.36    5.17
  -3  -8   8   67.98    5.43
 -14  -1   5  125.47    8.94
 -14   1   3   26.51    4.56
 -14   1   6    2.06    9.60
 -13  -1   3   78.99    7.36
 -13   4   7  221.96    8.84
 -12  -3   6 1109.55   16.30
  -9   1   8   49.86    5.54
  -8  -6   7  103.62    8.70
  -8  -1   8   57.36    6.22
  -2 -15   4  404.91    9.37
  -2 -14   3   10.60    5.90
  -2 -14   6   26.74    9.15
 -16   6   5  554.55   11.87
 -16   7   4  126.93    8.37
 -16  12   5  103.87    5.81
 -15   6   3  953.56   11.42
 -15   6   6  349.99   10.60
 -13  10   7  110.16    5.95
 -12  -4   4    5.43    7.05
  -8  -9   4   39.07    8.84
  -8  -8   3   68.19    7.03
  -8  -8   6    9.58    9.60
  -3 -14   5  133.74    8.39
   0 -16   4  413.10   10.41
 -16   9   5  171.96    8.03
 -16  10   4  553.56    9.66
 -15   9   3  695.92    9.73
 -15   9   6  513.82   10.60
 -13   7   7    1.21    6.45
 -12   2   7  123.55    9.23
 -11   0   7  115.38    9.39
  -9  -4   7   69.12    6.94
  -9   4   8   56.33    5.30
  -6 -11   5  354.09   10.59
  -5 -11   6   16.36   10.04
  -4  -6   8    2.77    5.34
   0 -15   3  401.36    8.20
   0 -15   6  389.83   11.13
 -14   4   3   19.38    6.11
 -12  11   7   77.24    5.46
 -10  -6   5  268.47    9.73
  -9  -7   4  660.95   12.62
  -9  -6   3  343.04    8.46
  -9  -6   6  285.67   11.92
  -5  -4   8  116.77    6.63
  -1 -15   5  668.79   11.68
   2 -16   3   55.61    5.40
   2 -16   6   13.17    8.38
   4 -18   4  250.78    8.00
   4 -17   6    6.87    6.82
   6 -18   6  123.05    7.68
 -15   5   4  114.17    8.52
 -13   2   6   73.54   10.36
 -11  -4   5  194.83   10.98
  -7  -9   5   44.12    9.68
  -7   0   8   14.02    5.96
  -6  -7   7  -13.36    8.20
  -3 -13   4   59.53    8.69
  -3 -10   7  299.72   10.49
   2 -14   7    7.96    5.08
   3 -11   8   77.62    5.02
   4 -15   7    6.31    6.40
 -15   7   5  488.10   10.91
 -15  11   4   28.68    5.43
 -14   7   6    0.26    8.11
 -14  10   6   24.21    6.66
 -13   2   3   88.60    5.18
 -12  -2   5   97.04    7.41
 -12   8   7   90.84    7.51
 -11  -2   3    3.42    6.10
 -10  -4   3   37.46    5.52
  -8   5   8    3.79    4.87
  -7  -5   7    1.66    8.63
  -6 -10   4  165.90    7.22
  -6  -9   6  638.30   12.72
  -3 -12   3 4541.81   21.48
  -2  -7   8    0.39    4.52
   3 -17   5   -0.12    7.51
   5 -18   5  315.06    8.99
 -15  10   5   57.25    6.47
 -14   7   3   49.67    5.45
 -11  -3   4   43.61    8.33
  -8  -3   7   74.27    9.24
  -3  -5   8   32.01    6.07
  -1 -11   7  133.65    9.47
 -12  -1   4  616.33   10.23
 -10   1   7   13.50    6.84
  -8  -7   5  408.65   11.02
  -7  -7   6   13.46    7.62
  -9 -24  -3  304.02    6.03
  -7 -16  -6    9.89    5.06
  -5 -21  -5   27.42    5.60
  -4 -24  -4  107.85    7.23
  -3 -15  -6  106.85    6.01
  -2 -21  -5   59.67    7.36
  -2 -14  -6   14.28    5.08
  -2  -8  -6   33.45    5.07
  -1 -26  -2   24.40    7.69
  -1 -24  -4  247.50    9.09
   2 -25  -3   50.01    8.90
   3 -10  -5  347.58    8.01
   6 -11  -4   14.52    3.93
   7 -20  -3   34.84    7.57
   8 -16  -3   64.32    5.00
  -9 -15  -6  157.42    5.73
  -5 -25  -1   12.14    5.79
  -2 -11  -6   37.70    6.45
  -1 -25  -3   33.68    7.63
   1 -23   0   18.01    5.33
   2  -8  -5  305.24    6.85
   5  -9  -4  191.27    5.79
   6 -17  -4  128.44    6.31
   6 -14  -4  705.05    9.93
   7 -21  -2  226.47    6.38
   7 -11  -3   13.03    4.65
   8 -17  -2   59.11    5.02
   8 -14  -2  509.71    7.37
 -11 -14  -6    4.33    3.63
  -6 -23  -4   -6.55    5.23
  -6 -15  -6  570.24    8.72
  -5 -14  -6   -7.52    5.95
  -3 -12  -6 1234.26   13.05
  -3  -9  -6  709.16    9.67
   1  -6  -5   11.10    3.74
   2 -24  -1   45.90    7.28
   4 -23  -3   23.18    9.03
   4  -7  -4   10.51    3.95
   5 -23  -2  398.37    8.48
   5 -22  -3   31.57    8.82
   5 -19   0   31.29    4.51
   5 -18  -4  426.25   10.33
   6 -22  -2   53.11    5.21
   7 -17  -3    3.36    5.69
  -7 -20  -5   48.06    4.37
  -4 -20  -5  130.91    7.50
  -4 -13  -6   12.99    4.68
  -4  -7  -6   11.31    5.34
   1 -22  -4  406.41   11.14
   2 -22   0   65.00    5.42
   4 -19  -4  242.78   10.02
   6 -20  -1   23.99    6.41
   7 -14  -3   99.82    4.56
  -9 -19  -5   48.61    5.47
  -8 -22  -4   50.68    5.52
  -8 -14  -6    5.00    5.54
  -7 -24  -1   18.98    5.31
   0 -24  -3  835.95   12.88
   2 -21  -4  400.82    9.56
   2 -11  -5   76.78    5.23
   3 -23  -1   -3.64    5.02
   3 -20  -4  175.51    7.68
   4 -22  -1  533.05   10.00
   5 -15  -4  357.57    8.32
   7 -18  -2  305.42    5.91
 -11 -18  -5   54.31    4.72
 -10 -13  -6   10.56    5.12
  -7 -13  -6    6.65    5.47
  -6 -19  -5  295.44    8.53
  -6 -12  -6  356.41    8.21
  -5 -11  -6   11.67    5.92
  -3 -24  -3  403.77    9.74
  -3 -19  -5   53.15    6.36
  -2 -22  -4   51.07    8.03
  -1 -24  -1 1314.89   13.51
   1 -23  -3   38.34    8.78
   6 -19  -2   86.70    6.09
   7 -15  -2 1067.99    9.04
 -14 -11  -6    6.69    3.20
 -13 -17  -5   19.22    3.84
 -12 -12  -6  886.29    9.63
 -10 -23  -2   27.43    5.01
 -10 -21  -4   39.05    4.82
  -9 -23  -1  214.31    6.46
  -5 -22  -4  247.29    7.11
  -4 -24  -1  159.88    7.30
  -2 -18  -5  107.12    7.12
  -1 -17  -5   95.95    8.69
   0 -16  -5  182.69    8.62
   1 -12  -5  616.81   10.09
   1  -9  -5   47.38    4.30
   2 -22  -3   32.44    7.85
   4 -16  -4    4.34    6.49
   4 -10  -4  308.41    6.26
   5 -19  -3   30.88    6.72
   6 -15  -3  384.36    7.21
   6 -12  -3 3914.39   16.93
 -12 -22  -2   73.41    4.68
 -12 -20  -4   14.86    3.08
  -9 -12  -6  167.22    6.36
  -8 -18  -5   11.63    6.02
  -5 -24  -2   68.38    7.38
  -2 -24  -2  229.70    7.82
  -2 -23  -3   73.15    8.29
  -1 -22   0   14.42    4.98
  -1 -21  -4  220.35    7.38
   0  -7  -5  140.33    5.16
   3 -22  -2  150.26    8.26
   3 -21  -3  211.38    7.84
   4 -21  -2  351.24    8.39
   4 -20  -3   24.71    5.96
   4 -13  -4  433.28    8.19
   5 -20  -2   37.20    4.29
 -11 -22  -1   15.09    4.55
 -11 -11  -6   13.41    4.48
  -8 -11  -6    7.66    5.25
  -5 -23  -3   33.03    7.07
  -4 -21  -4   17.88    7.48
  -1  -5  -5  264.20    5.54
   0 -20  -4  208.84    7.84
   0 -13  -5  981.60   12.00
   1 -19  -4   42.85    7.45
   2 -18  -4  226.90    9.50
   3  -8  -4  284.54    5.62
   5 -16  -3   35.01    5.76
   6 -16  -2 1602.79   11.55
 -15  -9  -6  163.14    4.86
 -13 -21  -1   50.24    4.12
 -13 -10  -6   11.21    4.25
 -10 -17  -5   61.83    6.37
  -7  -7  -6   -0.91    4.39
  -6 -23  -1   21.47    5.92
  -4 -17  -5   26.79    7.93
  -3 -23  -1  253.19    8.15
  -1 -22  -3   31.31    7.65
   0 -21   0  756.11    9.20
   0 -10  -5  184.98    6.86
   3 -14  -4   46.13    5.77
   5 -13  -3   23.25    4.53
 -12 -16  -5  258.51    6.82
 -10 -10  -6    1.96    5.12
  -9 -20  -4   72.26    6.14
  -8  -8  -6   -4.03    4.90
  -8  -5  -6    6.24    4.63
  -7 -22  -3    9.82    6.47
  -7 -17  -5  106.65    7.65
  -4 -23  -2  633.83   10.97
  -3 -20  -4   19.16    7.24
  -2 -15  -5  355.26    8.52
   1 -20   0   66.99    4.96
   2 -21  -1  500.03    8.76
   3 -20  -1  622.44    8.40
   4 -17  -3   18.08    5.64
   5 -17  -2  228.08    5.97
 -16 -14  -5   54.58    3.79
 -14 -15  -5    2.14    4.33
 -12  -9  -6  227.91    6.60
 -11 -19  -4  104.73    6.13
  -6 -20  -4  103.55    7.81
  -4 -22  -3   62.55    6.35
  -1 -11  -5  401.14    8.66
  -1  -8  -5   84.20    5.39
   0 -21  -3  753.12   11.05
   1 -20  -3   60.80    7.44
   2 -15  -4   27.55    6.23
   3 -18  -3  805.88   10.62
 -17 -16  -4   72.64    3.69
 -14  -8  -6    9.22    4.38
 -13 -18  -4  190.77    5.94
  -9 -22  -2  476.61    9.07
  -9  -6  -6  292.42    6.98
  -8 -22  -1  141.41    6.68
  -6 -16  -5  132.87    6.84
  -3 -21   0 3205.24   17.27
  -2 -22  -1   51.27    6.45
  -2 -12  -5  229.60    7.85
  -1 -18  -4   51.21    7.28
   1 -16  -4  532.93    9.90
   2 -20  -2   51.48    6.03
   2 -19  -3   27.41    4.88
   2  -9  -4  453.79    7.01
   3 -19  -2  585.08    8.75
   4 -18  -2  207.65    5.55
   4 -14  -3   33.46    4.82
   5 -14  -2  971.61    8.82
 -15 -17  -4  138.28    5.15
 -13  -7  -6    6.28    4.98
 -10  -7  -6    7.67    4.57
  -9 -21  -3  395.13    7.69
  -8 -19  -4   25.79    6.90
  -6 -22  -2  104.96    7.38
  -5 -22  -1  326.02    8.26
  -5 -19  -4  304.85    9.60
  -5 -15  -5   63.01    6.20
  -4 -14  -5  253.41    8.66
  -3 -21  -3 3188.18   20.51
   4 -11  -3   -0.44    3.09
 -11 -21  -2    5.55    4.39
 -11 -15  -5   70.80    5.29
 -11  -5  -6    0.51    4.11
  -8 -15  -5   14.52    7.17
  -6 -21  -3  951.68   11.49
  -3  -4  -5  143.88    4.56
  -2  -9  -5   50.11    4.67
   3 -15  -3 2480.48   14.79
 -17 -18  -2   -0.12    3.45
 -17 -12  -5   89.60    4.77
 -13 -19  -3    9.61    5.53
 -13 -14  -5  182.15    7.28
 -10 -21  -1  123.21    6.46
 -10 -18  -4   22.80    6.43
  -3 -10  -5   67.66    6.40
  -2 -20  -3   41.42    6.30
  -2 -20   0   52.54    4.93
   1 -13  -4  651.47    8.26
   4 -15  -2  182.37    5.25
 -17 -17  -3   27.32    3.90
 -16  -4  -6   -1.52    3.48
 -13  -4  -6    2.80    3.67
 -10 -14  -5    3.80    6.65
  -8 -21  -2  311.64    8.65
  -8 -20  -3   36.29    7.41
  -7 -18  -4  236.61    8.97
  -7 -14  -5   73.73    6.22
  -5 -20  -3    2.78    7.06
  -4 -11  -5  231.39    8.12
  -3 -17  -4  295.50    8.83
  -3  -7  -5  284.30    6.53
  -1 -19  -3   11.60    7.59
   0 -18  -3 2063.27   15.48
   0 -14  -4  848.75   10.55
   1 -19  -1  316.88    7.14
   1 -17  -3  201.52    7.20
   1 -10  -4   61.57    4.07
   2 -16  -3   42.72    4.12
   3 -12  -3  598.68    7.37
 -20 -13  -4   -5.53    2.14
 -12 -20  -1   38.71    5.43
 -12 -17  -4   62.88    6.30
  -8 -20   0   22.09    4.79
  -7 -21  -1  586.04    9.66
  -5 -20   0    2.14    4.76
  -2 -16  -4  562.37    9.61
  -1 -15  -4  477.82    8.66
   0 -18   0 6450.33   22.17
   1 -17   0   60.28    4.42
   3 -16  -2  162.26    4.74
 -18 -17  -1    6.34    3.45
 -18 -14  -4   59.56    4.27
 -16 -18  -1  138.38    5.96
 -16 -15  -4   17.22    4.78
 -14 -19  -1   35.15    5.26
 -14 -16  -4    1.43    5.14
 -12 -13  -5  217.00    6.69
 -10 -19  -3   34.87    6.99
  -9 -17  -4   10.44    7.17
  -9 -13  -5  267.63    8.85
  -6 -17  -4  148.24    8.58
  -4 -19  -3   61.72    8.09
  -4  -8  -5   43.56    6.08
   0 -19  -2   30.85    4.18
   2 -17  -2  162.97    5.02
 -18 -10  -5   44.54    5.17
 -14 -12  -5   28.84    6.25
  -5  -9  -5  391.22    7.97
  -4 -20  -2  141.08    7.45
   0  -8  -4    7.95    2.74
   2 -13  -3    4.91    3.44
 -12 -19  -2  122.97    6.89
 -11 -16  -4   98.61    7.52
 -11 -12  -5   64.79    7.28
  -9 -20  -1   39.73    6.27
  -6 -10  -5  496.37    9.51
  -5 -16  -4    4.16    5.53
  -4 -19   0   63.84    5.10
  -4 -15  -4  814.53   11.49
  -1 -12  -4  688.92    8.35
   1 -14  -3   86.41    5.51
   2 -10  -3   80.00    4.55
 -21  -7  -5   86.82    4.16
 -20 -15  -2   45.59    4.13
 -20 -14  -3    3.93    3.81
 -14 -17  -3   15.83    5.87
  -8 -16  -4   82.51    5.71
  -5  -6  -5   41.98    3.89
  -3 -19  -2  141.58    7.35
  -3 -14  -4  316.21    8.37
  -2 -17  -3   24.26    6.40
  -2 -13  -4   51.34    4.55
  -1 -16  -3   53.03    6.10
  -1  -6  -4  177.41    4.87
   0 -15  -3  652.32    8.86
 -18 -16  -2   28.13    4.91
 -16 -17  -2  210.89    6.78
 -16 -16  -3   39.36    5.44
 -15 -10  -5  374.00    8.61
 -14 -18  -2   53.16    4.81
 -11 -19  -1  256.57    7.72
  -9 -18  -3 1872.39   15.96
  -7 -19   0   16.24    4.99
  -6 -18  -3  203.12    6.64
  -6  -7  -5  123.62    6.22
  -3 -18   0 1435.15   11.17
  -2 -18  -2   23.16    5.60
  -1  -9  -4    3.60    3.39
   2 -14  -2   81.27    3.56
 -15 -14  -4    0.91    4.37
 -12 -18   0  280.31    7.09
 -10 -15  -4  285.30    9.22
  -8  -9  -5   72.17    7.03
  -7 -15  -4   -3.69    5.44
  -5 -19  -1  266.12    8.14
  -1 -17  -2  118.30    5.78
   0 -17  -1  127.97    4.74
   1 -11  -3   11.63    3.78
 -22  -5  -5   63.64    4.39
 -13 -18  -1  483.74    8.91
 -11 -17  -3    0.49    7.05
  -8 -19  -1  172.40    7.70
  -6 -14  -4   34.65    7.14
  -5 -17  -3   22.59    4.98
   0 -16  -2   26.39    3.35
 -23 -11  -3   40.47    3.08
 -21 -14  -1  129.86    4.47
 -20  -6  -5   43.10    4.99
 -15 -17  -1  122.21    6.48
 -14 -17   0    9.76    4.79
 -12 -14  -4  170.91    8.31
  -9 -18   0 1076.54   10.82
  -9 -14  -4  105.74    8.03
  -8 -17  -3   50.77    5.34
  -6 -18   0  684.06    8.77
  -5 -18  -2  245.12    7.68
  -5 -13  -4  377.61    7.56
  -4 -12  -4   18.20    6.34
  -3 -11  -4    0.40    3.60
  -2  -7  -4  167.22    5.21
   0 -12  -3 1163.56    9.41
 -23 -12  -2   28.17    3.54
 -23  -3  -5   21.42    3.56
 -19 -15  -1  164.00    5.92
 -17 -16  -1  184.34    7.01
 -13 -16  -3   47.16    5.61
 -10  -8  -5   22.06    6.62
  -8 -18  -2   48.96    7.29
  -4 -18  -1  707.51    9.74
  -3 -15  -3  456.30    8.48
  -2 -14  -3   -1.58    5.05
  -1 -13  -3   34.02    5.11
 -25  -6  -4   19.60    3.17
 -19 -13  -3   12.67    5.70
 -18 -11  -4   75.01    6.15
 -17 -14  -3   -0.40    5.76
 -10 -18  -1  169.12    7.90
 -10 -16  -3   28.71    6.87
  -8 -13  -4  280.07    9.45
  -7 -16  -3   29.29    6.84
  -4 -17  -2   50.44    5.92
  -3  -8  -4  421.91    6.82
   0  -9  -3 5139.74   18.47
 -24  -1  -5   83.19    4.26
 -21  -4  -5   11.54    5.07
 -15  -7  -5  154.80    7.44
  -7 -12  -4  446.20    9.38
  -5 -17   0   54.15    5.00
  -3 -16  -2  359.75    7.35
  -3  -5  -4  240.43    5.25
 -25   1  -5  100.78    4.31
 -23  -7  -4   10.87    4.54
 -17  -6  -5   17.08    6.03
 -13 -12  -4   10.56    7.32
 -12 -17  -1  204.07    8.21
 -12 -15  -3  427.79    9.51
 -11  -6  -5   64.91    6.44
 -10  -5  -5   52.62    5.63
  -7 -17  -2  300.06    7.37
  -6 -15  -3 1041.21   11.02
  -6 -11  -4  227.03    7.43
  -5 -10  -4   99.22    5.94
  -2 -15  -2  199.32    6.13
  -1 -14  -2  235.86    5.75
  -1 -10  -3  333.12    6.16
 -26  -4  -4   36.42    3.55
 -22  -2  -5   24.00    4.84
 -15 -11  -4   96.38    7.75
 -14  -6  -5   36.63    6.76
 -10 -12  -4  401.62    8.85
  -8 -17   0   -2.87    3.82
  -6 -17  -1  172.42    6.68
  -5 -14  -3   43.03    5.96
  -4 -16   0    3.10    4.28
 -24 -10  -2  282.83    6.37
 -22 -12  -1   29.04    5.66
 -22 -10  -3    1.79    4.84
 -21  -8  -4   83.54    6.19
 -20  -3  -5    9.64    5.34
 -19  -9  -4   16.40    6.07
 -17 -10  -4    0.04    6.58
 -16  -5  -5   54.46    7.20
 -14 -16  -1    5.86    6.78
 -14 -14  -3    9.44    5.46
 -12 -16  -2  478.59    9.89
  -9 -17  -1    4.81    6.82
  -9 -11  -4  119.19    7.57
  -6 -16  -2  210.10    7.66
  -4 -13  -3   70.04    5.75
  -4  -6  -4  184.75    4.70
  -3 -12  -3 4460.55   19.02
  -2 -11  -3   94.91    3.85
 -23   0  -5   36.78    4.73
 -20 -13  -1    0.84    5.32
 -20 -11  -3   12.16    5.61
 -18 -12  -3  126.27    7.21
 -16 -15  -1   57.65    7.01
 -16 -13  -3   -2.35    5.12
 -14 -15  -2    7.13    7.11
 -12 -11  -4   25.02    6.22
 -12  -4  -5  101.39    6.06
 -11 -14  -3    6.26    6.85
 -11  -3  -5   44.52    5.11
  -9 -16  -2  457.71    9.71
  -8 -14  -3    0.33    6.44
  -8 -10  -4   71.80    7.20
  -5  -7  -4  110.13    5.42
  -3 -15   0 1469.59   10.70
 -27  -2  -4   24.06    3.86
 -24  -5  -4    8.86    5.01
 -22 -11  -2   67.52    5.68
 -18 -14  -1  120.96    7.11
 -15 -15   0 2018.11   14.53
 -15  -4  -5    3.63    6.21
 -14 -10  -4  231.87    9.45
 -10 -16   0   11.05    5.15
  -7 -16   0   68.58    4.87
  -7  -9  -4  104.22    6.60
  -5 -16  -1   68.37    4.64
  -5 -15  -2  120.64    6.11
 -28  -4  -3   16.89    3.25
 -27  -7  -2   38.30    3.70
 -25  -7  -3   36.64    4.53
 -22  -6  -4   68.84    6.36
 -21 -12   0  980.09   10.13
 -20 -12  -2   32.11    6.34
 -19 -13   0   21.94    5.17
 -18 -13  -2  409.77    9.12
 -17  -3  -5   50.51    6.33
 -16 -14  -2   41.69    5.66
 -14  -3  -5   -1.11    5.45
 -13 -13  -3   56.83    7.36
 -11 -16  -1  132.14    6.36
 -11 -15  -2  475.73   10.14
 -11 -10  -4  206.05    8.88
  -8 -16  -1  493.14    8.67
  -7 -13  -3   13.29    5.84
  -5  -4  -4  235.36    5.32
  -4 -14  -2  271.59    6.46
 -25  -9  -1  178.72    5.83
 -23  -8  -3    8.51    5.16
 -22   1  -5   11.98    4.90
 -20  -7  -4   49.22    7.13
 -18  -8  -4   12.84    7.52
 -16  -9  -4  219.85    7.81
 -16  -2  -5    0.24    5.57
 -10  -9  -4   23.62    6.69
  -8 -15  -2   89.77    5.24
  -6 -12  -3 1023.48   10.87
  -3 -13  -2  230.80    6.11
  -3  -9  -3 3764.40   16.42
  -2 -12  -2  119.55    5.10
 -26  -8   0   46.15    3.25
 -25  -8  -2  243.90    6.46
 -25  -3  -4  206.60    6.78
 -23   3  -5   12.67    4.54
 -21  -9  -3  182.47    7.54
 -20   0  -5   -0.86    5.28
 -17 -11  -3   14.02    7.41
 -15 -12  -3  621.02   10.12
 -13  -9  -4  345.80    9.42
 -13   1  -5   44.60    4.27
 -12 -15   0  131.12    6.46
  -9  -8  -4    8.21    5.88
  -6 -15   0 7391.52   23.35
  -6  -5  -4   32.27    4.45
  -5 -11  -3    1.12    5.31
  -4 -10  -3   11.82    4.36
 -29  -2  -3    1.51    3.31
 -29   2  -4   70.10    3.76
 -26  -5  -3   17.98    4.74
 -21   2  -5  105.85    5.76
 -19 -10  -3   23.01    7.13
 -15 -14  -1    3.72    7.42
 -15  -8  -4  386.61    9.88
 -12 -12  -3 2796.13   18.89
 -10 -15  -1  628.23   10.05
  -9 -12  -3  402.49    8.81
  -7 -14  -2  261.17    7.35
  -7  -6  -4  342.96    7.12
  -6  -2  -4  405.28    6.08
 -28  -6  -1  212.43    5.34
 -28  -5  -2   27.01    4.02
 -23 -10  -1   73.89    5.07
 -23  -9  -2   95.86    6.63
 -23  -4  -4   68.04    5.33
 -21  -5  -4   87.82    7.70
 -17  -7  -4  283.77    9.88
 -15 -13  -2  266.11    9.23
 -24  -9   0  323.12    7.13
 -24  -6  -3  794.80   10.69
 -21 -11  -1   23.48    5.24
 -21 -10  -2   27.06    6.87
 -20   3  -5   63.60    5.20
 -19 -12  -1  202.33    8.62
 -19 -11  -2  218.47    8.72
 -19  -6  -4  372.52    8.80
 -17 -12  -2   86.25    8.14
 -14 -14   0   21.76    6.11
 -14 -11  -3    5.59    7.17
 -11  -7  -4   98.65    6.83
  -8 -11  -3    5.22    4.28
  -7  -3  -4  855.97    8.53
  -6 -13  -2  142.38    4.86
 -30   0  -3  179.84    5.03
 -24  -2  -4  116.15    7.22
 -19   4  -5   -0.75    3.78
 -16 -13   0   31.51    6.45
 -16 -10  -3   30.51    8.10
 -14  -7  -4   17.88    6.06
 -12 -13  -2   64.82    7.34
 -11 -11  -3   60.01    5.30
  -7 -10  -3   22.90    5.46
  -5 -12  -2  104.17    5.15
  -4  -7  -3   13.76    4.37
 -27  -3  -3   95.66    5.50
 -26  -7  -1   99.27    5.94
 -26  -6  -2   80.38    5.92
 -22 -10   0    2.53    5.89
 -22  -7  -3   28.90    5.41
 -22  -3  -4   50.27    7.52
 -20  -8  -3   40.19    7.75
 -18  -9  -3 1422.75   15.15
 -16  -6  -4   10.77    7.24
 -11 -14   0   13.58    5.85
  -5  -8  -3   88.65    4.93
  -4 -11  -2   29.82    3.31
 -31   2  -3    9.28    3.63
 -29  -3  -2    2.74    4.18
 -28   3  -4  223.53    6.44
 -27  -6   0  189.14    5.79
 -20  -4  -4   -2.00    7.69
 -18  -5  -4  230.45    9.53
 -14 -12  -2  416.25    9.75
 -13 -10  -3   22.98    7.60
 -13  -6  -4  124.79    5.86
 -10 -10  -3   14.57    6.55
 -30   7  -4   -0.17    3.53
 -29   5  -4    9.44    4.25
 -25  -4  -3   -7.76    6.12
 -24  -7  -2   78.88    7.02
 -16 -11  -2  257.61    9.72
 -15  -5  -4   13.58    7.69
 -11 -12  -2   18.98    6.62
  -8 -12  -2  645.92    8.36
  -8  -1  -4    1.14    3.66
  -4 -12  -1  178.62    4.79
 -32   4  -3    9.26    3.26
 -28  -1  -3   20.17    3.87
 -23  -5  -3   33.21    7.46
 -18 -10  -2  147.06    8.56
 -17  -4  -4  263.48    9.82
 -15  -9  -3  523.05    9.34
 -13 -13   0   17.07    6.48
 -11  -4  -4   33.58    5.54
  -9  -9  -3 3399.24   17.86
  -9  -2  -4  782.20    8.61
  -7 -13   0    5.66    4.61
 -30  -1  -2    8.09    4.56
 -27  -4  -2  205.25    7.25
 -25  -7   0   40.77    6.25
 -21  -6  -3  304.37    9.97
 -21  -2  -4   11.43    7.95
 -19  -7  -3   11.08    8.29
 -19  -3  -4  274.14    9.89
 -17  -8  -3   24.56    6.40
 -13 -11  -2   39.73    7.43
 -12  -9  -3  442.19    8.33
 -10 -13   0   26.74    5.71
  -7 -11  -2  409.50    6.91
 -30  -2  -1   -1.00    4.67
 -29   1  -3   16.21    5.47
 -27   4  -4   69.06    6.39
 -26  -2  -3   31.66    7.05
 -24  -7   1   10.82    5.03
 -15 -12   0  672.60   10.59
 -11 -12   1   -3.79    4.17
  -9   1  -4    5.02    3.75
  -6 -10  -2 1166.11   10.41
  -6  -6  -3 3721.42   16.83
 -30  10  -4   20.18    3.96
 -28  -4   0   16.11    5.16
 -28   6  -4  135.29    6.49
 -23  -8   0    3.37    6.42
 -22  -8   1   99.81    6.07
 -18 -10   1   32.12    6.67
 -17 -11   0    7.18    6.96
 -15 -10  -2 1130.12   13.36
 -14  -8  -3   17.72    6.31
 -13  -3  -4   48.10    4.64
 -11  -8  -3   15.38    4.57
  -5  -9  -2  917.92    9.13
 -31  -1   0   -2.39    3.55
 -31   1  -2    3.01    4.40
 -30   3  -3  150.39    6.72
 -29   8  -4   37.17    4.97
 -28  -2  -2  149.54    6.95
 -24  -3  -3  430.38   10.47
 -21  -9   0  191.01    6.96
 -20  -9   1  277.70    7.81
 -19 -10   0   33.73    7.38
 -16  -7  -3   44.80    8.52
 -12  -2  -4   21.53    4.28
 -11  -1  -4  562.11    8.13
 -10   0  -4   23.52    3.30
  -6 -11  -1  842.77    8.83
 -27   0  -3  876.68   12.00
 -25   3  -4   -1.31    5.32
 -22  -4  -3  126.93    7.44
 -20  -5  -3    4.61    8.56
 -19  -8  -2   95.28    8.45
 -15  -2  -4  144.36    6.00
 -13  -7  -3   30.56    7.18
 -12 -10  -2  546.97    8.72
 -10  -7  -3    9.50    3.99
  -9 -12   0  134.63    6.16
 -32   3  -2   -3.06    4.29
 -31   5  -3   24.95    5.42
 -30  -1   1   50.26    3.51
 -28  -3  -1  242.32    8.34
 -26  -5   0   18.22    6.51
 -23   2  -4   39.27    7.63
 -21  -8  -1  221.11    9.86
 -19  -9  -1  139.15    9.46
 -14  -1  -4  397.08    8.19
 -13 -11   1  173.39    6.17
 -12 -11  -1    6.91    5.90
  -9  -6  -3  619.41    8.52
 -33   9  -3  133.09    5.21
 -32   1   0   19.99    4.19
 -29  11  -4   45.12    4.84
 -28   2  -3    8.87    7.03
 -28   9  -4    8.07    5.37
 -27   7  -4   69.88    6.89
 -25  -1  -3   32.27    7.99
 -21   1  -4  117.28    6.96
 -19   0  -4    9.25    5.85
 -15  -6  -3 2626.56   18.73
 -14 -11   0   36.00    6.97
 -14  -9  -2  394.40    8.28
 -12  -6  -3 1836.64   14.74
 -10 -11   1  981.27    9.59
  -8  -9  -2   67.88    4.62
  -8  -5  -3   41.30    5.09
 -33   5  -2   54.76    4.75
 -26  -4  -1   74.98    8.26
 -25  -5   1   16.56    6.36
 -24  -6   0  715.39   11.81
 -24   4  -4    5.66    7.36
 -23  -2  -3   28.44    8.60
 -17  -5  -3   20.06    8.95
 -16 -10   0   37.77    7.70
 -16  -8  -2  710.67   11.95
 -15 -10   1  922.87   10.61
 -14 -10  -1  437.94    9.28
 -11 -11   0   21.63    5.93
 -11  -9  -2  349.34    7.12
  -8 -11   0    3.82    4.22
  -7  -8  -2 1876.07   12.81
 -34   7  -2   40.62    4.41
 -32   2  -1   -0.03    5.27
 -29  -1  -1   45.36    7.35
 -28  12  -4  105.30    6.21
 -22  -7   0   34.47    8.41
 -22  -5  -2  385.48   11.13
 -20  -6  -2  170.19    9.79
 -20   2  -4  166.99    8.77
 -19  -4  -3    8.08    5.79
 -18  -9   0 2702.76   19.36
 -18  -7  -2  234.95   10.10
 -18   1  -4   11.93    7.27
 -12   4  -4  230.76    5.36
 -11  -5  -3   16.62    5.86
 -30   2  -2  151.70    7.39
 -27  10  -4   -3.90    5.36
 -26   1  -3   24.75    6.69
 -26   8  -4    0.71    6.24
 -24  -5  -1   45.95    8.75
 -23  -6   1   17.51    6.47
 -20  -8   0   11.93    8.57
 -17  -9   1   18.12    5.69
 -16  -9  -1  363.36    9.98
 -14  -5  -3   18.74    5.92
 -14   2  -4   13.23    5.11
 -13  -8  -2  206.92    8.03
 -11 -10  -1  691.76    8.76
 -10  -8  -2  193.54    6.88
 -31   1   1   63.53    4.51
 -24   0  -3  574.38   12.71
 -22  -6  -1   59.81    9.38
 -20  -7  -1  176.56    9.84
 -19  -8   1   23.18    6.60
 -18  -8  -1   40.89    8.60
 -16  -4  -3   12.78    7.78
 -10  -4  -3   27.25    5.49
 -32  10  -3    3.65    5.48
 -27  -2  -1  103.32    9.03
 -25  -2  -2   19.69    8.82
 -22  -1  -3   42.11   10.09
 -20  -2  -3    1.15    9.60
 -15  -7  -2  176.71    8.65
 -13  -9  -1 1835.44   14.42
 -13  -4  -3   31.89    6.25
  -7  -9  -1  585.43    7.62
 -34   6  -1  193.04    6.34
 -30   1  -1  189.61    8.47
 -28   1  -2   50.15    8.29
 -25  -4   0   18.30    8.89
 -23  -3  -2   98.69    9.89
 -12  -7  -2 1014.95   11.43
  -9  -7  -2  316.18    6.19
 -35   8  -1   -2.33    4.13
 -32   6  -2   76.56    6.59
 -28   5  -3   10.78    8.41
 -26  -3   1   56.89    7.31
 -25  -3  -1  443.44   12.00
 -25   2  -3   54.41    9.89
 -21  -4  -2  111.73    7.88
 -19  -5  -2   96.95    7.70
 -15  -3  -3  901.39   11.96
 -12  -3  -3 2157.12   15.12
  -8  -6  -2  318.55    6.94
 -36  10  -1   22.12    3.92
 -35   7   0    2.99    4.09
 -33   8  -2  211.99    7.71
 -32   3   1    1.73    4.66
 -26   0  -2   23.36    9.13
 -23  -5   0   19.90    7.23
 -23  -4  -1   83.28   10.01
 -23   1  -3   50.33   10.14
 -21  -6   0 1288.05   15.95
 -21   7  -4   -4.14    6.07
 -19  -7   0    6.20    8.92
 -17  -8   0   33.29    8.11
 -17  -7  -1  393.19   10.05
 -17  -2  -3   29.92    7.93
 -35  12  -2   22.59    4.93
 -34  10  -2  277.18    7.70
 -32  13  -3   -1.95    5.56
 -31   3  -1   90.55    6.06
 -29   3  -2   89.49    7.01
 -28   0  -1   31.44    6.92
 -24  -4   1  278.41    9.79
 -21  -5  -1   53.69    8.78
 -21   0  -3  776.88   12.60
 -19  -6  -1  579.82   12.23
 -19  -1  -3   38.58    6.24
 -14  -2  -3   64.01    6.40
 -11  -9   1  614.91    8.58
 -11  -6  -2  636.88    9.31
 -31  11  -3   18.76    5.32
 -24  -1  -2  444.62   10.80
 -22  -5   1  233.33    9.80
 -19   9  -4   -5.71    5.16
 -18  -7   1  213.14    8.17
 -16  -5  -2  206.83    7.99
 -10  -1  -3   10.35    3.57
 -33   5   1  124.19    5.72
 -32   5  -1   55.66    7.17
 -30   5  -2   33.20    6.34
 -27   2  -2  144.38   10.36
 -27   6  -3  590.09   12.86
 -26  -1  -1   29.59    9.85
 -22  -2  -2  240.48    9.31
 -20  -6   1   63.07    6.24
 -20  -3  -2   63.12    8.78
 -16  -1  -3  127.96    7.69
 -14  -8   0   14.73    6.61
 -10  -5  -2   84.06    6.13
 -29   1   0   43.30   10.00
 -29   2  -1  112.58    9.25
 -26  -1   2   33.23    6.60
 -24  -2  -1  393.36   12.62
 -22   2  -3   25.98    7.79
 -20   1  -3   27.17    9.43
 -18   0  -3 1621.13   14.98
 -13  -5  -2  659.92    9.15
 -33   7  -1   45.49    5.40
 -30   2   1  214.87    7.09
  -9  -1   4   40.91    8.74
  -8  -4   5    9.06   10.41
  -8  -1   5   52.01   10.72
  -8   3   4  218.63   10.60
  -6  -3   6  794.23   16.98
  -4   2   6   -1.75   12.63
  -4   7   4    8.39    4.90
  -3   3   6  548.76   16.19
  -1  -2   7   79.00   14.17
   1   0   7    1.75   12.93
   7   4   6   11.68    8.06
   8 -12   8   -0.31    6.77
   9   3   6  272.74   11.45
  11  -9   8   -1.08    6.39
  13   1   6    6.67    7.55
  -6   5   4  582.25   11.71
  -5  -8   6   11.84   11.28
  -5   6   4  117.91    7.03
  -1   6   5   14.92    9.10
   7   0   7  125.16   10.38
   9 -11   8    1.61    6.30
  10 -13   8   -3.18    4.94
  11   2   6    4.08    8.80
  15  -4   7   -7.68    7.45
  -4 -10   6   26.86   10.96
  -1  -5   7  242.07   15.12
  -1   7   4  924.38   11.69
   3  -1   7   90.69   13.39
  13  -3   7  258.97   10.95
  -8   0   4    7.53    8.43
  -4  -1   6   15.02   13.48
  -3 -12   6 1306.30   18.87
   0  -4   7  124.88   14.41
   0   3   6  258.46   10.78
   2  -2   7  122.10   13.77
   2   7   4  177.06    6.96
   3 -16   7    1.94    7.86
   7   5   5  105.15    8.26
   7   6   4  460.25    8.12
  19  -9   7    5.58    5.53
  -5   2   5   90.17   10.26
  -2   6   4   84.09    7.13
   0  -7   7  131.62   13.64
   2 -14   7    7.97    8.84
   3   3   6 1210.96   19.50
  16  -2   6   -7.05    6.93
  -6  -8   5   86.13    9.89
  -4  -7   6    7.03   11.98
   1  -6   7  152.64   14.30
   1   5   5  396.32   11.12
   4   5   5  529.76   11.45
   8   2   6    2.75    7.89
   9   5   4  371.78    7.33
  10   1   6   20.98    9.76
  13   2   5  109.15    6.44
  14  -5   7  115.59   10.33
  14  -1   6   10.48    7.93
  -3   5   4   18.21    7.21
   2  -5   7    0.08   11.83
   2   2   6   -9.36    7.69
   4   6   4  258.95    7.27
   5 -17   7   33.76    7.93
   5   2   6   79.00   11.17
  12   0   6  939.79   15.03
  17  -8   7   21.82    7.23
  -6  -5   5   69.56   10.62
  -4   4   4 1658.36   16.24
  -3  -9   6  449.50   14.69
  -3  -3   6  854.80   16.40
   0   4   5  738.87   13.45
   1   1   6   10.58   11.15
   2  -8   7   82.99   12.95
   4 -15   7    1.95    9.43
   6   4   5   37.59    8.07
  -5  -1   5   16.15    9.09
  -2 -11   6   36.19   12.06
  -2  -2   6   11.25    9.81
  -1  -1   6   -3.09   12.56
   0   0   6 1824.01   21.89
   3  -7   7   30.49   12.77
   3   4   5  217.32    9.63
   9  -4   7  154.95   10.33
  11  -5   7   -2.73   10.58
  15  -7   7  123.54   10.25
  18 -10   7   21.99    6.83
  -4   0   5  604.41   13.28
  -2   2   5  186.07   10.23
  -1 -13   6    8.25   10.19
   0 -15   6  340.79   11.99
   4  -6   7   -5.24    8.83
   6   5   4   39.59    5.24
   8   3   5  177.04    8.80
   9   0   6 1823.21   20.65
  17  -4   6   28.75    7.39
  -5  -4   5  380.53   12.09
  -2  -8   6   55.61   12.56
  -2  -5   6    5.62    8.24
   3   0   6  627.93   15.51
   3   5   4  285.36    7.67
   4  -9   7  148.64   13.55
  10  -6   7   70.19   11.95
  11  -1   6   23.32   10.36
  16  -1   5  287.15    8.12
  20 -14   7   -0.10    4.85
  20  -7   6   17.79    6.32
  -1  -4   6   22.17   11.54
  -1   4   4 1884.27   15.99
   2  -1   6   -1.40   10.57
   2   3   5   69.76    6.49
   9 -19   7    7.80    6.80
  10   2   5  738.78   12.15
  12  -7   7    1.60   10.24
  13  -2   6   32.13    7.26
  14  -8   7   83.28   10.50
  14   0   5  258.13    8.35
  -4  -9   5  642.97   14.07
  -1 -10   6   14.39   12.10
   1  -2   6   21.58    7.81
   5 -11   7    7.14    8.83
   6 -13   7    5.71   10.83
   8  -1   6   11.11   11.67
   9  -7   7  109.95   11.72
  -6  -7   4   67.81    7.80
  -4  -6   5   31.89   10.04
  -3  -2   5  336.84   11.38
  -3   2   4 2445.00   18.71
   0 -12   6  900.24   17.96
   1   2   5  493.44   10.40
   5  -1   6   22.21    9.18
   7   2   5   84.78    8.91
  10   3   4  344.13    7.19
  11  -8   7   40.29   11.28
  15 -10   7  100.28   10.11
  19 -15   7   37.95    7.10
  21  -9   6  255.55    8.89
  -3 -11   5   56.06    9.27
  -2  -1   5 1026.85   15.50
  -1   0   5  320.39   11.24
   0  -6   6  381.35   14.59
   1 -14   6   -6.10   10.28
   2 -16   6    4.86   10.05
   4  -2   6    7.83   11.96
   5   4   4  276.82    6.77
   7 -12   7   -0.37    8.45
   9 -10   7   15.86   10.63
  10 -18   7    0.20    8.34
  12   2   4   14.44    4.45
  16 -12   7    5.21    8.55
  19 -18   7    2.02    5.22
   1  -5   6    4.15   12.50
   2  -4   6    1.56   11.20
   6 -21   6  602.84   12.99
   9   1   5  258.40    9.53
  12  -3   6  341.84   11.18
  14 -20   7    9.10    6.12
  14  -4   6   11.49   10.06
  17 -20   7    6.72    4.94
  17 -14   7   58.26    8.81
  18 -19   7    4.61    5.16
  -1 -15   5  478.27   12.53
   1 -11   6   28.24   12.64
   1  -8   6   35.90   12.91
   1   3   4 1161.31   12.97
   3   1   5  105.73    9.24
  13 -12   7   99.63   10.23
  15 -19   7   16.86    6.90
  17 -17   7    3.68    6.53
  17  -3   5  103.65    7.40
  19  -8   6   -4.71    7.92
  -5  -6   4    9.36    7.53
   2 -13   6   12.57   12.17
   5 -19   6    7.79   10.17
   6  -3   6  920.48   15.57
   7   3   4 1047.26   11.06
  11   0   5  111.95    7.38
  12 -16   7   -0.46    6.14
  13 -15   7   -7.04    8.15
  13  -1   5  135.55    8.74
  14 -17   7   31.48    7.50
  15  -2   5  163.85    8.50
  17  -7   6    7.24    9.30
  23 -13   6   -1.07    6.12
   2  -7   6   70.49   10.43
   3 -15   6 1008.91   18.34
   4 -17   6   15.30   10.48
   4  -5   6   19.55   10.92
   8 -22   6    8.98    8.15
  15  -6   6  619.11   15.10
  20 -10   6   18.05    8.31
  -2   0   4 2156.26   18.06
  -1   1   4   47.54    7.77
   0  -2   5  171.91   10.46
   5   0   5  540.24   12.32
   8  -4   6   14.08    8.00
  20  -6   5   16.96    6.82
  -4  -5   4  190.03    9.29
   3  -9   6 1018.08   19.04
   3   2   4  208.03    8.42
   7 -20   6    9.70    9.90
  10 -23   6    6.33    8.07
  10  -5   6    9.33   11.01
  18  -9   6  825.53   15.96
  -4  -8   4  263.43    9.94
  -1 -12   5   50.49    8.73
  -1  -6   5  433.86   12.82
   3 -20   5   44.19   10.20
   4  -8   6    5.23   12.13
   4  -1   5  149.35   10.21
   5 -16   6    9.09   12.43
   5  -7   6    4.91   11.13
   6  -6   6  491.79   15.08
   6   2   4  510.00    9.75
  10  -1   5  304.25    8.90
  12  -6   6 1230.73   19.39
  16  -8   6   11.14   10.78
  18  -5   5  193.59    9.35
   0 -14   5  203.46   12.32
   0  -5   5  506.06   13.25
   1 -16   5  437.21   13.81
   3  -2   5 1130.11   16.28
   4 -11   6    6.00   12.42
   7  -1   5  672.90   13.43
  12 -24   6  863.49   13.97
  12  -2   5  617.62   13.18
  13   0   4 1267.50   12.65
  14 -25   6  -11.87    6.22
  14  -3   5   75.41    9.69
  22 -14   6   18.25    8.57
   1  -4   5   91.34   10.35
   2  -3   5  711.65   14.31
   2   1   4 2009.50   16.54
   5 -13   6   17.15   12.39
   5 -10   6    8.49   13.60
   9 -21   6  270.89   12.34
  -3 -10   4  493.72   11.33
  -2  -3   4    6.68    7.29
   0 -11   5  110.61   12.24
   1   0   4   56.90    7.74
   6  -9   6  104.82   11.20
   6  -2   5  266.83   11.35
   7  -8   6    2.15    8.18
   8 -19   6    8.40   11.86
   8   1   4    5.50    6.55
  11 -22   6    6.50   10.54
  13  -8   6   40.63   12.93
  -1  -2   4 1702.65   17.35
   6 -12   6 1006.52   18.65
  10  -8   6   13.93    9.90
  17 -25   6    0.87    6.89
  19  -7   5  239.85   10.99
  20 -25   6   -2.51    5.43
  23 -22   6   31.52    6.80
   1 -13   5  129.63   12.70
   1  -7   5  350.58   12.81
   5 -21   5   53.50   10.58
   5  -3   5  290.90    9.89
   7 -14   6   -1.18   13.96
   8 -16   6    0.27   13.51
   8 -10   6   24.49   13.13
  12  -9   6  516.46   15.11
  14 -10   6   39.86   12.62
  16 -11   6   10.78   12.76
  17  -6   5  352.41   12.36
  21 -24   6  216.85    8.55
  22 -23   6   -2.76    6.30
  27 -17   5   48.37    7.45
  -2  -6   4  115.42    9.28
   2 -15   5  122.38   12.84
   3 -17   5    2.83   11.78
   4 -19   5   15.79   11.17
   8 -24   5  118.65   11.06
   8 -13   6   18.66   14.21
   8  -3   5   80.56    7.67
  10 -11   6   16.89   13.13
  12 -21   6  196.25   14.03
  13 -28   5   23.76    7.07
  18 -24   6   80.81    9.35
  19 -14   6   16.37   11.92
  20 -16   6    3.74   11.01
  21 -18   6  171.81   11.60
  22 -20   6    8.32    7.99
  -2  -9   4  289.70   10.96
  -1 -14   4  465.95   12.53
   9 -15   6  337.95   17.22
  10 -17   6   -3.28   13.70
  10  -4   5   28.47   10.37
  11 -19   6    4.13   13.11
  12  -1   4  921.36   11.79
  13 -11   6    3.06    8.69
  14 -22   6   -2.22   10.90
  14  -2   4   13.26    7.04
  16  -3   4   50.80    6.87
  19 -23   6   11.99    8.80
  20 -22   6   -5.98    8.47
  21 -21   6  143.57   10.01
  -1  -5   4  131.37    9.83
   0 -16   4  323.89   13.39
   2 -12   5  513.08   16.53
   3  -1   4 2078.67   17.85
  10 -14   6    8.04   10.29
  11 -16   6   20.17   13.42
  13 -20   6    9.95   12.36
  14 -13   6   -0.52   12.83
  16 -14   6   10.26   12.97
  19 -17   6   15.26   11.47
  20 -19   6   27.09   10.52
  20  -9   5   19.07    7.85
   0  -4   4 1730.30   17.93
   1  -3   4 2706.75   21.64
   2  -2   4 2232.48   19.94
   3 -14   5   49.52   13.50
   3  -8   5  125.16   12.13
   5  -6   5  308.82   13.40
   6  -5   5   22.30    7.73
   9  -1   4   13.44    7.53
  13 -17   6   25.83   13.08
  13 -14   6   -4.04   13.14
  14 -19   6   21.54   12.09
  17 -19   6    5.47   10.96
  17 -16   6   -2.60   11.96
  18 -21   6  163.69    9.41
  18  -8   5  124.35   12.01
  19 -20   6   32.33    7.85
  24 -14   5   99.50   10.49
  -1 -11   4  734.56   14.50
  -1  -8   4   23.07    9.30
   4 -16   5  174.65   14.88
   5 -18   5  339.77   15.72
   6  -1   4  211.33    7.54
  14  -6   5   90.01    8.88
  16 -17   6    5.90    9.22
  16  -7   5   51.83    9.57
  21 -11   5  143.84   12.06
  21  -7   4   -8.23    7.19
  25 -16   5   46.44    9.84
  27 -20   5    5.83    7.51
   8  -6   5  293.48   13.45
   9 -23   5  213.63   14.11
  12 -26   5   36.30   11.22
  18 -29   5   49.15    7.96
   0 -13   4 1377.42   18.86
   4 -10   5   35.45   10.20
   5  -9   5  490.36   15.93
   5  -2   4   17.17    8.26
   7  -7   5  147.20   12.75
  19 -10   5  231.51   14.50
  19  -6   4  339.42   10.24
  21 -29   5   40.13    7.12
  22 -13   5  444.27   15.42
   4  -3   4 2080.87   19.87
   6  -8   5  407.59   12.43
   8 -21   5   36.71   14.37
  10  -7   5  364.28   14.86
  13  -3   4  767.44   12.33
  15  -4   4   54.88    8.76
  17  -9   5  166.82   14.79
  17  -5   4  195.87    9.32
  26 -21   5    5.09    9.05
   0 -10   4   15.42    7.72
   1 -15   4  420.94   13.96
   2  -5   4  203.37   10.66
   6 -17   5   73.44   16.00
   7 -19   5  329.62   17.67
  19 -28   5   25.13   10.09
  20 -12   5  333.28   16.15
  22 -28   5   31.81    8.37
  22  -9   4  258.26   10.95
  23 -15   5   50.54    9.92
  24 -17   5  108.28   13.06
  25 -19   5  228.80   13.04
  26 -24   5   41.07    8.88
   2 -17   4  133.38   12.44
   3 -19   4  229.45   13.08
   6 -14   5  137.18   15.26
   6 -11   5   50.95   13.48
   7 -10   5  269.29   15.24
   7  -3   4   11.93    8.63
   8  -9   5   89.73   12.64
   9  -8   5   52.41    9.30
  10 -22   5   22.04   15.05
  14  -9   5  213.12   15.77
  23 -27   5  122.63   10.00
  24 -26   5   64.30    9.55
  25 -25   5   10.24    9.53
   1 -12   4  671.95   15.88
   7 -24   4  283.59   14.54
  11  -9   5   76.62   13.78
  20  -8   4  128.23   10.38
  21 -14   5   82.09   14.17
  25 -22   5  150.66   12.31
   6  -4   4   94.26   10.04
  10 -10   5  161.53   14.20
  13 -10   5   94.91   15.77
  18 -26   5    5.62   12.81
  23 -11   4   20.63   10.12
  24 -23   5   14.72   11.44
  24 -20   5   84.06   13.70
   2 -14   4   16.51   12.02
   5  -5   4  494.19   13.09
   6 -22   4    8.31   12.91
   9 -11   5   46.95    9.85
  12 -28   4  179.15   13.37
  14  -5   4   58.49   10.35
  15 -11   5  173.64   15.83
  16 -25   5   18.89   14.33
  17 -12   5   16.56   14.58
  20 -15   5   33.80   15.99
  21 -26   5   23.26    9.26
  22 -25   5  159.77   13.54
  23 -24   5   15.55   11.03
  28 -18   4    1.42    9.51
  -1 -13   3   40.00    9.18
   2 -11   4  817.13   16.95
   3 -16   4   58.89   13.20
   4  -6   4  100.26   10.34
   9 -14   5  362.72   18.93
  10 -13   5   56.30   14.85
  12 -11   5  501.94   15.06
  13 -22   5  225.45   18.29
  14 -12   5  108.25   16.94
  18 -31   4  195.01   11.47
  18 -14   5  139.35   17.32
  22 -19   5   35.63   15.33
   8  -5   4  383.76   12.96
  12 -20   5   74.25   17.79
  15 -23   5   15.83   16.23
  15  -3   3 4601.95   25.86
  16 -13   5   73.13   11.41
  17 -24   5   91.62   15.85
  19 -16   5  345.76   18.36
  21 -23   5   54.08   14.13
  21 -10   4  395.87   14.55
  22 -22   5  263.28   13.07
  24 -13   4   36.19   11.50
  29 -23   4   -1.02    9.61
   3 -13   4  344.43   14.95
   3 -10   4  914.91   17.97
  11 -15   5  170.38   14.53
  12 -17   5   39.83   16.40
  13 -19   5    4.23   16.30
  17 -15   5  292.51   19.50
  18 -23   5  115.56   15.92
  19  -9   4   15.02   12.20
  20 -21   5  142.83   16.50
  20 -18   5   61.56   13.26
  24 -31   4   -1.53    8.64
  25 -15   4  685.34   18.12
   4  -9   4  268.47   12.97
   7  -6   4 1007.24   17.43
  11 -26   4  111.17   15.42
  13  -6   4  112.16    9.78
  14 -18   5  190.17   17.95
  17 -21   5   25.00   16.10
  17  -8   4   31.61   11.98
  18 -20   5   67.14   16.60
  18 -17   5   36.50   10.92
  26 -17   4    2.25   12.59
  27 -19   4   36.31   12.40
   4 -15   4   16.12   13.61
   5  -8   4  209.66   12.13
   6  -7   4  159.91    9.28
   7 -21   4    6.42   15.43
  10  -6   4  358.95   11.48
  13 -27   4  151.22   16.33
  22 -12   4  180.23   11.71
  25 -30   4   60.51    9.78
  26 -29   4  100.18   10.89
  27 -28   4   -1.04   10.58
   0 -12   3 1781.10   21.07
   5 -17   4  199.01   12.90
   6 -19   4  123.40   15.97
  10 -24   4  238.19   17.91
  15 -28   4  123.67   16.92
  17 -29   4   80.71   15.63
  20 -11   4  154.46   15.28
  23 -14   4  167.54   15.88
   5 -11   4   48.23   11.40
   9  -7   4  452.48   12.86
  14 -31   3    4.39   11.46
  16 -32   3   32.78   12.74
  18 -33   3  118.16    9.60
  27 -25   4  110.00   14.25
   6 -10   4  203.13   13.68
   7  -9   4  178.82   12.87
   9 -27   3 1083.08   21.99
   9 -22   4  354.96   20.09
  12 -25   4    5.68   17.32
  14  -4   3   17.15    8.16
  16  -5   3   12.21    8.29
  18  -6   3  514.70   12.35
  20 -29   4   64.73   15.06
  21 -13   4   92.75   16.35
  24 -16   4  458.75   16.33
  25 -18   4  211.97   17.85
  26 -26   4   30.70   13.61
  26 -20   4   61.10   15.14
   5 -22   3   -6.93   14.31
   6 -13   4  403.56   16.57
   8 -20   4   22.55   17.64
  11  -8   4  733.87   15.60
  24 -28   4   66.55   10.64
  25 -27   4  114.47   14.09
  26 -23   4  258.28   19.00
  10  -9   4   49.26   12.99
  11 -23   4   18.78   18.65
  13  -9   4  447.28   15.68
  21 -33   3  786.37   17.56
  21 -28   4  250.88   18.21
  22 -15   4  129.47   18.02
  25 -21   4   11.36   17.62
  28 -32   3   27.07    8.37
  28 -17   3   10.60   13.57
  29 -31   3   14.46    8.22
  30 -30   3  133.03   10.13
   3 -18   3  722.74   17.29
   4 -20   3    5.58   12.29
   7 -15   4  401.89   18.42
   8 -25   3   21.80   14.01
   9 -10   4   13.69   13.29
  11 -28   3    6.61   14.28
  15 -10   4  323.94   13.03
  22 -27   4  212.24   17.75
  23 -26   4   72.71   16.94
  24 -33   3  276.10   13.54
  24 -25   4  225.20   18.27
  25 -24   4  260.76   15.50
  29 -19   3   21.34   12.16
   8 -14   4   56.08   14.24
  12 -10   4  799.78   16.63
  15 -25   4  256.94   22.04
  17 -26   4    1.74   19.02
  19 -32   3   17.59   13.88
  30 -24   3 1019.59   21.17
   2 -13   3  -11.49   11.09
   9 -16   4  105.07   16.27
  13  -5   3   76.05    9.39
  14 -11   4   44.15   10.27
  15 -30   3  924.57   23.68
  19  -8   3    3.12   10.87
  21 -25   4   28.94   18.47
  21 -16   4   87.93   15.97
  22 -18   4  607.96   23.16
  23 -23   4  126.52   19.15
  25 -32   3   58.91   13.59
  32 -21   2  -11.93    8.41
  10 -15   4   96.80   16.28
  13 -12   4  609.95   19.56
  15  -6   3 1564.60   18.84
  17  -7   3   45.77    7.97
  18 -25   4  142.18   17.45
  19 -15   4  190.16   18.90
  22 -21   4  362.26   23.40
  22 -11   3   69.37   12.86
  25 -14   3   -3.06   13.56
  26 -31   3   17.16   12.90
  29 -22   3   20.07   14.48
   3 -15   3 1914.20   24.18
   6 -21   3 2711.80   31.25
  12 -19   4  411.28   22.01
  15 -22   4   11.86   21.60
  17 -23   4  112.95   21.72
  17 -14   4  270.33   14.81
  21 -22   4  217.22   21.65
  21 -19   4  348.29   17.50
  26 -16   3   41.03   14.32
  27 -30   3  178.51   14.57
  28 -29   3   19.21   14.64
  28 -20   3   31.89   15.44
   3 -12   3  554.82   15.58
  12 -27   3  673.09   22.96
  14 -20   4   35.30   19.48
  16 -21   4   -3.59   20.31
  18 -22   4  516.97   23.47
  19 -34   2  310.40   14.54
  20 -10   3   20.13   12.95
  23 -31   3    3.81   15.90
  14 -28   3   12.25   18.87
  15 -32   2   33.60   17.57
  16 -29   3   49.88   20.07
  17 -33   2  199.39   15.26
  18 -19   4   41.67   14.95
  23 -13   3   22.23   14.88
  28 -34   2  209.23   11.02
  31 -31   2  167.27   12.14
  32 -24   2   66.73   12.65
  14  -7   3   95.23   11.97
  16  -8   3   59.69   12.13
  21 -30   3  373.57   22.21
  24 -30   3  765.17   20.31
  24 -15   3  890.55   23.46
  25 -29   3   15.03   16.85
  27 -27   3 1061.21   26.76
  27 -21   3  455.27   22.12
  29 -33   2   46.69   10.47
  30 -32   2   10.25    9.68
  32 -27   2  141.69   12.99
  11 -25   3   -2.49   19.75
  21 -12   3  207.55   16.76
  22 -34   2   84.42   14.23
  25 -34   2   49.66   12.97
  25 -17   3   52.10   19.17
  26 -28   3   68.20   13.96
  26 -19   3    4.27   19.59
  27 -14   2  325.39   13.69
  31 -22   2  500.03   18.63
   6 -18   3 1863.58   27.84
   7 -20   3    9.51   13.37
  11  -7   3    4.81    9.26
  19 -29   3   54.21   16.63
  15 -27   3  410.10   20.73
  17 -10   3   -4.78   13.95
  19 -11   3    6.30   11.08
  20 -33   2   49.15   17.47
  23 -28   3   32.60   21.90
  25 -26   3   36.68   20.81
  26 -33   2  244.22   18.62
  31 -25   2  162.31   17.49
   9 -21   3  485.66   21.71
  10  -8   3   71.42    9.90
  12 -29   2   86.48   17.53
  19  -7   2 1081.10   17.57
  20 -28   3   30.83   18.22
  23 -33   2   28.31   18.14
  23 -16   3   29.88   20.18
  27 -32   2  102.21   16.47
  20 -13   3   18.97   11.36
  25 -23   3   40.30   18.28
  15 -30   3  874.36   19.16
  18 -18   3 1937.61   24.14
  19 -20   3   13.11   15.09
  20 -22   3   42.03   13.72
  21 -13   1  710.88   14.54
  21 -11  -1  715.79   12.34
  23 -33   2   26.88   12.43
  24 -32   2   59.55   11.08
  24 -15   0  216.73   12.03
  25 -28   2  531.00   20.78
  25 -16  -1  310.66   12.03
  28 -23   0    4.53   13.19
  28 -22  -1   72.42   12.60
  29 -29  -2   99.90   10.26
  10 -11   3  357.66   12.26
  15 -15   3  634.35   16.55
  18 -10   1   27.30    7.64
  24 -23   2  202.87   17.44
  25 -17   0   30.18   10.97
  26 -19   0   -4.54   13.06
  26 -18  -1   33.09   10.50
  27 -25   1  132.98   17.25
  27 -20  -1  186.56   13.22
  28 -24  -2  115.98   12.79
  29 -33  -1   19.66    8.35
  29 -31   0   30.07    9.80
  13 -29   3    7.44   11.50
  16 -17   3   57.50   13.01
  17 -28   3    6.44   14.36
  17 -12   2  205.41    9.24
  18 -21   3  645.63   20.61
  21 -17   2  352.06   13.00
  21 -12   0 1272.91   16.39
  22 -19   2  150.96   15.20
  22 -15   1   10.64   10.08
  23 -21   2   -2.10   14.64
  27 -28   1   86.53   16.17
  29 -27  -1   99.14   12.92
  18  -9   0 1598.93   16.54
  19 -34   2  321.16   14.16
  23 -30   2  201.89   18.73
  23 -17   1  329.85   14.33
  25 -21   1    1.69   15.39
  26 -32   1   99.69   14.80
  26 -23   1  166.33   14.21
  27 -22  -2  469.29   14.34
  29 -30  -1  220.85   10.88
   9 -12   3 3912.91   29.33
  11 -13   3   95.74   10.61
  14 -28   3    4.75   13.28
  15 -11   2  202.43   11.50
  17 -25   3   22.56   16.78
  18 -14   2  272.29   11.78
  20 -33   2   49.78   14.34
  22 -36   1  183.00   11.76
  22 -31   2  469.91   20.11
  22 -13  -1 1540.19   17.86
  23 -24   2  193.98   19.31
  24 -19   1   37.52   11.42
  28 -29   0   53.56   16.26
  28 -25  -1  485.21   16.80
  15 -27   3  422.92   18.39
  22 -22   2  576.19   20.24
  23 -35   1  230.98   14.40
  23 -27   2  466.71   18.36
  24 -34   1  379.82   16.32
  25 -33   1   90.87   11.12
  26 -26   1   20.58   12.54
  27 -35  -1   -5.51    7.60
  28 -27  -2  102.43   12.26
  12 -27   3  621.80   18.68
  16 -23   3   22.01   16.87
  20 -18   2   41.52   10.34
  20 -14   1   16.05    9.31
  23 -16   0   31.07   10.43
  25 -24   1  690.96   22.22
  26 -34   0   16.07   12.34
  27 -23  -1   69.35   14.77
  28 -31  -1  177.55   12.53
   8 -13   3   74.49   10.20
  10 -26   3   27.53   13.54
  10 -14   3   15.17    9.95
  13 -26   3   57.49   14.63
  13 -17   3   56.64   12.87
  14 -33   2   11.77   10.99
  14 -19   3   53.28   13.08
  15 -24   3  445.66   20.50
  15 -21   3  991.22   22.73
  16 -13   2  171.57    9.09
  19 -11   0    2.75    5.99
  21 -16   1  146.08   12.22
  23 -37   0   61.88    8.21
  24 -36   0  235.22   12.55
  24 -22   1   29.64   15.55
  24 -17  -1  387.40   13.91
  25 -35   0    0.65   11.67
  25 -30   1   18.77   16.71
  25 -19  -1  578.45   16.26
  27 -27   0 2098.59   28.62
  14 -25   3    8.06   11.07
  17 -15   2  181.78   12.51
  17 -11   1  370.40    9.45
  18 -32   2   46.29   16.32
  19 -36   1   24.01    9.95
  20 -30   2  170.67   19.11
  21 -29   2  297.79   17.14
  21 -23   2   15.08   18.44
  22 -18   1  538.06   16.68
  23 -20   1    4.38   14.07
  25 -27   1  303.26   16.61
  27 -25  -2   45.08   12.07
  11 -25   3   -3.67   12.72
  12 -18   3  879.80   18.67
  13 -23   3   84.15   15.04
  13 -20   3   30.94   13.64
  19 -19   2   32.65   14.42
  20 -35   1  160.31   14.35
  20 -21   2  137.02   16.77
  20 -13   0   58.21    8.89
  20 -12  -1  403.04   10.89
  21 -26   2   65.36   20.20
  26 -31   0    1.64   16.25
  26 -28  -3   -1.32    8.30
  26 -25   0   22.69   15.98
  27 -31  -2  581.40   15.42
  27 -28  -2   91.22   13.49
  27 -26  -1   31.04   14.85
   7 -14   3   56.61   10.38
   9 -24   3  523.56   15.96
  12 -32   2   18.12   11.63
  12 -24   3 2652.96   30.18
  15 -32   2   28.99   14.89
  20 -27   2   42.24   19.41
  22 -33   1   28.71   15.72
  24 -28   1  171.56   19.66
  10 -23   3   24.39   12.31
  10 -17   3    5.03   10.50
  11 -22   3   47.11   13.04
  20 -37   0    3.79    8.86
  23 -23   1  205.36   17.14
  23 -17  -2  116.25   10.14
  25 -32   0   51.80   16.00
  25 -21  -2  120.97   12.98
  26 -33  -1   76.03   11.07
  26 -24  -1  443.93   18.08
   8 -16   3   29.57    9.54
  10 -20   3   15.13   11.42
  16 -31   2   77.95   16.62
  16 -16   2   28.49   12.00
  17 -35   1   -3.33   11.52
  19 -28   2  194.28   16.28
  19 -15   1  148.58    9.52
  20 -17   1  706.29   16.70
  21 -14  -1  124.64    9.81
  23 -26   1  215.32   19.75
  24 -33   0  206.47   16.96
  25 -34  -1   46.54   11.27
  26 -32  -2  149.22   12.67
   7 -17   3   -1.31    9.00
   8 -19   3    9.93    9.78
  13 -31   2  335.92   16.88
  14 -35   1  131.74   11.30
  17 -18   2  108.61   10.23
  19 -25   2  704.94   20.63
  21 -36   0  587.17   16.74
  21 -19   1  464.96   13.85
  22 -16  -1   37.97   10.00
  23 -36  -1  127.44   10.22
  23 -34   0   23.45   14.13
  24 -35  -1  124.87    9.59
  24 -20  -1    7.62   12.55
  25 -29   0    0.73   17.36
  25 -26  -3   40.24   12.38
  25 -26   0   71.93   11.64
  25 -22  -1   85.46   11.45
  26 -29  -2  182.20   14.22
  13 -13   2 2409.91   22.90
  16 -12   1  149.65    8.24
  18 -23   2  265.82   18.47
  18 -12   0  460.05   10.62
  23 -18  -1   47.37   11.78
  25 -33  -2  350.34   13.59
  25 -29  -3   18.32    9.97
  14 -30   2   42.98   15.47
  14 -15   2  266.73   12.53
  19 -33   1   34.38   16.53
  20 -32   1   47.85   17.84
  21 -31   1  153.31   15.19
  24 -30   0 1177.61   26.04
  24 -24   0  790.88   17.43
  25 -31  -1  137.06   16.76
  25 -25  -1  520.11   18.81
  15 -29   2    8.84   16.78
  16 -19   2  354.20   15.42
  17 -24   2  337.62   18.67
  17 -21   2   23.50   10.35
  17 -14   1  543.87   12.10
  18 -36   0 1979.34   24.90
  21 -22   1  591.66   16.20
  23 -35  -2   35.11    9.21
  24 -27   0 1126.11   21.24
  12 -34   1   29.11   11.51
  18 -16   1  330.40   11.32
  19 -37  -1   85.04    8.27
  19 -18   1  309.72   14.18
  20 -20   1  296.09   12.59
  21 -28   1  516.26   17.67
  21 -25   1  124.50   16.85
  21 -18   0  355.86   13.07
  22 -20   0   78.04   12.17
  23 -31   0  -29.55   17.01
  24 -32  -1   69.60   17.16
  24 -24  -3  621.80   15.77
  24 -23  -1  196.34   16.24
  24 -22  -2  331.63   14.73
   9 -29   2   56.34   13.76
  12 -29   2   72.22   15.59
  12 -14   2  126.11   11.30
  16 -25   2  411.69   20.72
  16 -22   2  179.96   15.54
  19 -35   0   76.12   14.15
  20 -29   1   48.16   18.04
  22 -32   0   -1.85   16.64
  23 -33  -1  122.27   17.82
  23 -28   0   14.02   17.18
  23 -20  -2   65.41   11.05
  13 -28   2  242.40   18.00
  14 -18   2  229.76   13.21
  15 -36   0  284.90   10.99
  15 -20   2  111.76   13.16
  19 -30   1  262.48   21.10
  20 -36  -1   96.11    9.37
  20 -34   0   -1.39   10.62
  20 -26   1  294.58   19.62
  20 -23   1   83.99   16.46
  21 -35  -1  125.25   13.21
  21 -33   0 1475.68   24.51
  21 -16  -2  167.97    9.89
  22 -18  -2  524.61   13.85
  23 -22  -3   24.56   10.67
  10 -33   1   79.78   11.82
  10 -28   2  136.30   15.12
  15 -23   2   84.03   16.20
  15 -13   1  228.58    9.02
  19 -21   1  403.44   16.49
  22 -29   0   12.72   17.78
  22 -23   0    8.97   13.93
  22 -19  -1  147.21   10.05
  23 -31  -3   11.25   10.41
  24 -25  -2  640.48   18.41
  14 -21   2  212.52   14.11
  16 -35   0    5.42   13.32
  16 -15   1 1618.55   18.88
  17 -17   1  129.10   11.41
  18 -19   1  231.66   13.48
  19 -27   1  183.43   17.69
  21 -21   0  730.98   17.34
  22 -26   0   28.44   17.43
  23 -30  -1   41.85   18.44
  24 -28  -2  270.12   13.61
   8 -32   1   23.42   11.86
  11 -27   2  266.30   16.48
  13 -25   2   57.62   14.79
  13 -19   2  137.72   13.25
  14 -32   1  132.18   17.88
  18 -15   0 2210.96   20.11
  19 -36  -2   18.06    6.97
  19 -24   1  254.88   13.45
  20 -19   0   67.80   10.64
  21 -30   0  546.70   22.15
  22 -33  -2   48.09   12.69
  23 -28  -3   25.77   12.04
  23 -27  -1  186.38   17.82
  23 -23  -2  403.52   15.42
   8 -27   2   79.77   12.55
  11 -32   1   33.43   13.19
  13 -35   0   57.44   11.20
  17 -34   0   16.09   14.64
  17 -29   1  199.02   19.40
  18 -33   0  691.73   21.44
  18 -28   1  162.92   15.77
  18 -22   1  712.72   19.89
  19 -17   0   23.27    7.33
  20 -35  -2   89.59    9.33
  20 -31   0   32.31   17.47
  21 -33  -3 1148.83   17.60
  21 -29  -4   80.24    9.14
  21 -24   0 3285.88   32.62
  22 -31  -1  957.93   25.52
   9 -26   2   11.82   12.80
  12 -23   2   19.86   12.67
  18 -35  -1    5.27   11.42
  18 -25   1  200.54   17.19
  19 -32   0   -0.07   12.24
  21 -32  -1  -27.93   16.81
  21 -27   0   86.82   13.43
  22 -21  -2   43.96   11.58
  10 -25   2  885.02   20.82
  11 -24   2   60.43   14.01
  14 -36  -1  328.68   12.23
  14 -14   1 1285.75   16.32
  17 -20   1  586.58   13.69
  18 -13  -2  647.49   11.36
  19 -34  -1  500.45   18.32
  20 -33  -1   15.81   15.72
  20 -22   0   61.09   13.90
  21 -19  -2  394.69   12.91
  22 -29  -3   18.69   12.42
  22 -28  -1  912.09   22.60
  22 -25  -1  112.36   14.63
  22 -23  -3   39.63   11.17
   7 -25   2  204.32   13.12
   9 -31   1  304.07   15.64
  10 -16   2  933.88   14.20
  11 -34   0   26.56   11.66
  11 -21   2  770.20   17.35
  12 -31   1  179.03   13.29
  15 -16   1 1016.19   14.60
  16 -36  -2   18.47    7.15
  17 -26   1   15.76   12.98
  17 -23   1  157.60   15.05
  19 -16  -1 1907.16   18.50
  19 -15  -2   70.33    7.74
  20 -28   0   14.67   11.23
  20 -18  -1  867.90   15.28
  20 -17  -2   97.82    8.52
  10 -22   2  539.09   15.72
  15 -35  -1   30.65   12.02
  15 -28   1  438.52   18.74
  16 -27   1  144.25   14.21
  19 -31  -4  198.79    9.52
  19 -29   0   64.53   17.22
  19 -20   0   37.77    7.84
  21 -31  -2  169.96   15.11
  21 -30  -3  625.69   16.58
  21 -29  -1  188.74   17.89
  21 -21  -3  852.39   16.10
  22 -24  -2  185.22   14.49
   9 -35  -1    7.77    8.10
  10 -19   2  226.50    9.84
  16 -32   0   75.52   17.12
  16 -24   1  462.96   17.20
  16 -14   0   33.92    5.41
  17 -35  -2   28.43    9.26
  17 -31   0   15.93   16.04
  17 -16   0   37.56    8.21
  18 -30   0  275.13   18.97
  20 -32  -2   -5.63   13.11
  21 -26  -1  192.72   15.48
  21 -23  -1  123.35   11.50
   7 -30   1    6.99   11.58
   9 -20   2  332.31   12.85
   9 -17   2   49.07    6.49
  10 -30   1  349.40   16.95
  12 -35  -1   99.67   10.93
  15 -19   1  708.57   14.80
  17 -34  -3   31.75    8.31
  18 -34  -2  140.57   11.18
  19 -33  -2   39.04   13.40
  19 -26   0   17.63   10.09
  20 -30  -1  177.38   14.91
   6 -23   2   97.73   11.17
   8 -21   2  160.46   11.48
  11 -29   1  294.63   17.50
  13 -15   1  184.51    9.50
  14 -17   1  555.14   12.80
  15 -25   1  550.52   16.43
  15 -22   1   16.78   11.79
  18 -33  -3  264.23   12.46
  18 -32  -1  112.52   17.00
  18 -27   0 1103.44   23.05
  19 -31  -1  328.24   16.25
  21 -27  -3  946.74   19.00
   7 -16   2  267.39    9.86
   8 -18   2  137.88    8.19
  13 -32   0   32.54   15.30
  13 -27   1  582.85   19.77
  14 -35  -2   58.89    9.90
  14 -26   1  220.12   15.75
  18 -24   0  680.11   18.54
  18 -21   0 1395.15   17.88
  19 -28  -4    4.54    9.84
  20 -27  -1  302.67   13.75
  20 -24  -1   34.91   12.72
  20 -20  -2   28.76   10.02
  21 -25  -2  157.91   11.38
   7 -34  -1  139.30    8.58
   7 -19   2  696.10   13.81
   8 -29   1  201.64   12.15
  11 -35  -2   83.14    8.52
  13 -34  -1  169.11   14.54
  14 -31   0   65.18   16.01
  14 -20   1  134.81   10.66
  17 -28   0   25.34   11.90
  17 -19   0   93.36   10.54
  17 -15  -1  600.35   10.83
  20 -29  -2  276.99   16.06
  20 -28  -3   28.70   13.09
   6 -20   2   48.40    8.99
   6 -17   2  468.38   11.58
   7 -32   0   20.34   11.66
   9 -28   1  149.81   14.77
  15 -30   0 1917.11   26.16
  15 -15   0 2647.66   19.83
  16 -29   0   18.88   12.31
  16 -27  -5    8.38    7.33
  16 -17   0   24.78    8.10
  17 -14  -2  345.06    8.74
  18 -29  -4   99.07   10.25
  18 -16  -2   84.97    7.77
  19 -30  -2  257.69   15.36
  19 -28  -1   12.05   11.93
  19 -22  -4  441.38   12.20
  19 -18  -2   78.76    7.17
  20 -23  -2   20.88   11.89
  20 -22  -3   32.19   10.47
   3 -20   2   97.32    8.47
   5 -33  -1   28.94    6.38
   6 -28   1   62.57   12.34
  13 -18   1  681.38   12.40
  14 -34  -3   13.08    7.17
  14 -33  -1  110.63   11.75
  15 -32  -4   93.54    8.00
  16 -33  -2  262.51   14.90
  17 -32  -2   85.97   11.72
  17 -30  -4  187.27   10.83
  17 -25   0   -6.75   10.40
  18 -31  -2  295.33   13.27
  18 -29  -1   88.97   16.86
  19 -22  -1  157.10    8.93
   4 -19   2   63.79    8.06
   5 -31   0   21.52   10.80
  12 -25   1   55.00    9.39
  13 -21   1  363.69   10.52
  15 -33  -3  361.85   12.41
  15 -28  -5   21.00    6.50
  16 -31  -4   55.23    8.74
  16 -31  -1   72.70   15.98
  16 -26   0   17.20   14.34
  18 -20  -4  193.14   10.48
   4 -27   1   74.17   10.74
   7 -27   1  184.56   13.30
   8 -31   0   22.29   13.31
   9 -34  -2  172.89    9.40
  11 -34  -3   62.93    6.54
  11 -33  -1   61.18   12.91
  12 -34  -2   33.35    7.20
  15 -27   0  139.59   15.82
  16 -32  -3   43.83   11.15
  16 -20   0   11.64    6.61
  17 -31  -3   35.28   12.68
  18 -26  -4    0.24   10.05
  18 -26  -1   58.76   13.87
  18 -20  -1  125.00    7.33
  19 -27  -2   53.25   14.08
  19 -21  -2  225.89   11.49
   3 -32  -1   59.23    6.54
   3 -30   0  515.99   14.21
  12 -22   1  272.58    9.80
  12 -19   1  448.55   10.62
  13 -29   0   41.28   14.18
  14 -28   0   18.22   14.16
  19 -26  -3    3.66    9.38
   1 -31  -1   48.76    6.23
   1 -29   0   51.08   10.42
  11 -23   1   -4.04   10.83
  11 -17   1  755.70   12.79
  12 -32  -1   -1.94   13.59
  13 -33  -2    3.19    8.03
  17 -27  -1   67.55   13.68
  17 -16  -3  108.99    7.07
   5 -26   1   52.93   11.11
   6 -30   0  809.48   17.82
   9 -25   1  301.86   12.19
  11 -20   1  252.59   10.79
  12 -33  -3  986.32   15.07
  12 -32  -4   -7.28    6.37
  13 -31  -1  575.31   18.19
  14 -32  -2   49.23   12.40
  14 -16   0   -1.67    4.74
  15 -21   0 6919.92   34.85
  15 -14  -1  634.56    9.97
  16 -28  -1  476.12   18.07
  17 -29  -2  230.96   14.41
  17 -27  -4    1.12    9.65
  17 -21  -1  334.63   11.22
   6 -32  -1  127.59    8.79
   7 -33  -2  293.03   10.82
   9 -32  -1   45.20    9.64
  14 -30  -1   77.41   11.70
  15 -31  -2  113.08   10.43
  15 -29  -1   37.72   11.47
  16 -30  -2   29.25    8.39
  17 -24  -1  325.99   11.30
  17 -17  -2   33.63    7.16
  18 -25  -2  310.06   12.26
  18 -24  -3  323.67   13.58
  18 -21  -3  482.84   12.93
   3 -25   1   89.02   10.03
   9 -33  -3  587.22   10.72
   9 -32  -4   19.17    5.58
  10 -18   1   51.73    8.26
  11 -28   0   11.66   13.08
  12 -27   0  693.16   18.38
  13 -32  -3   21.63    7.06
  13 -26   0    7.53   12.48
  14 -19   0  118.29    8.78
  15 -29  -4   -8.76    9.50
  16 -29  -3   19.81   12.28
  16 -15  -2  267.92    7.90
  17 -21  -4  187.72    9.90
   4 -31  -1  549.40   13.40
   4 -29   0   30.42   11.02
   7 -29   0   54.57   12.99
   7 -24   1  346.27   13.12
   8 -23   1  225.27   11.31
  10 -31  -1  238.26   15.00
  11 -29  -5   52.55    5.96
  13 -27  -5  302.30   10.75
  14 -31  -3    3.66    8.34
  14 -26  -5   75.69    8.28
  14 -22   0   64.22    7.59
  15 -30  -3 1222.61   19.67
  16 -25  -1  340.57   11.90
  16 -19  -1  564.33   10.19
  17 -26  -2   38.33   12.27
   4 -32  -3   52.61    5.85
  10 -32  -3    5.20    8.21
  11 -30  -1  487.58   17.27
  12 -28  -5  386.29    9.67
  13 -17   0   93.23    8.07
  16 -22  -1  269.13    9.28
  17 -25  -3   35.67   11.72
  17 -23  -2   52.52   10.38
  17 -20  -2   91.91    6.57
  17 -19  -3    8.48    7.85
   2 -28   0   -0.98    9.56
   4 -24   1    4.24    9.29
  10 -31  -4   93.17    8.20
  12 -31  -2  233.44   11.37
  12 -29  -1  263.58   15.26
  13 -28  -1  301.62   14.77
  13 -20   0    7.15    8.64
  14 -27  -1  545.15   17.14
  15 -28  -2   64.62   14.00
  15 -17  -1  562.58    9.36
  16 -19  -4  834.62   13.29
  17 -22  -3   38.13   10.00
   2 -30  -1  324.62   11.51
   5 -28   0    7.03   11.54
   5 -23   1   40.01    9.83
   7 -32  -3   58.26    6.50
   9 -27   0 2709.10   26.34
  10 -26   0   37.94   11.56
  11 -31  -3   23.48    9.58
  11 -25   0   57.51   12.27
  12 -24   0 2490.39   22.82
  14 -29  -2   83.53   11.02
  14 -23  -5  115.08    9.13
  15 -20  -1    4.36    7.97
  16 -22  -4   90.39    9.83
  16 -18  -2   70.67    7.40
  16 -17  -3   48.56    6.91
   0 -29  -1   66.58    8.88
   0 -27   0 1657.21   19.21
   2 -31  -3    9.86    5.32
   2 -23   1   13.35    8.34
   7 -31  -4   11.32    5.47
   7 -21   1  122.16    7.46
   8 -30  -1  115.10   10.67
   9 -31  -2  516.79   14.40
  11 -30  -4  212.19   10.91
  16 -24  -2  384.52   12.29
  -2 -26   0   29.90    8.23
  12 -30  -3  225.67   10.18
  12 -21   0   94.97    7.56
  12 -18   0  816.37   10.99
  13 -29  -3   -5.05   11.63
  14 -28  -3   10.69   11.97
  14 -27  -4  141.35    9.08
  14 -24  -1  132.88   12.40
  15 -16  -2  394.18    8.60
  15 -15  -3  388.75    8.31
  16 -23  -3    7.46   10.38
  16 -20  -3   32.08    8.51
  -4 -27  -1  222.52    8.71
   0 -22   1  683.60   12.42
   1 -30  -2   69.68    7.96
   3 -27   0   72.40    8.37
   5 -31  -3   42.02    8.90
   7 -18   1  115.46    6.23
   8 -31  -3   -9.41    6.43
   9 -28  -5  170.47    7.77
  10 -28  -1   33.49   13.64
  13 -25  -1  104.06   11.29
  14 -21  -1  137.68    9.04
  14 -18  -1  990.71   12.06
  14 -13  -3   74.68    5.27
  15 -25  -2  956.28   16.47
   4 -21   1  304.98    9.98
   5 -20   1    7.70    7.22
   6 -19   1  118.29    7.39
   8 -30  -4  148.47    7.64
  10 -23   0   74.27    9.44
  11 -29  -2  164.43   13.84
  11 -27  -1  165.90   14.26
  11 -26  -5  279.74   10.32
  11 -16   0    8.83    6.45
  12 -26  -1  204.88   12.77
  12 -25  -5  152.93    9.51
  14 -26  -2  149.69   14.70
  14 -14  -2  577.63    8.26
  15 -20  -4   54.48    8.06
  -1 -29  -2  151.93    8.25
   1 -26   0    8.76   10.00
   4 -30  -2   79.10   10.12
   4 -26   0   24.52   11.01
   5 -30  -4    9.64    5.82
   6 -28  -5    0.19    5.67
   7 -30  -2   56.12   11.50
   9 -30  -3  250.06   12.17
   9 -24   0  228.46    8.98
  11 -19   0    3.33    5.40
  12 -28  -2  591.96   15.08
  13 -21  -5   43.45    8.08
  13 -16  -1  225.73    7.43
  14 -24  -4   74.10   10.51
  15 -18  -3  549.98   10.36
   1 -28  -1   82.24   10.13
   1 -21   1  173.19    8.53
   3 -30  -3  286.75    9.77
   7 -28  -1  683.62   16.54
   9 -29  -4   97.22    7.48
  10 -29  -3   27.61   10.96
  13 -22  -1  419.19    9.87
  14 -25  -3   -0.56   10.27
  15 -21  -3 1011.74   14.18
  -3 -28  -2   79.95    7.00
  -1 -25   0   88.37    9.17
   5 -25   0   46.30   10.19
   5 -17   1  471.55    9.43
   6 -30  -3 1498.38   17.18
   8 -29  -2  245.50   13.13
  10 -28  -4    3.51    9.35
  10 -20   0   68.29    5.50
  10 -17   0   14.04    6.38
  11 -28  -3   11.86   11.06
  11 -27  -4  179.78   11.59
  12 -23  -1   -6.13    8.91
  12 -22  -5  115.55    8.74
  13 -26  -3   84.34   11.06
  13 -25  -4  134.28    9.04
  13 -19  -1  234.32    6.85
  14 -23  -2  715.95   13.91
  14 -21  -4    4.00    8.42
  14 -18  -4  687.20   11.39
  14 -17  -2  134.62    6.48
  -3 -24   0 1242.14   15.73
   2 -25   0   14.87    9.50
   3 -29  -4   39.90    6.27
   3 -19   1 1445.05   14.53
   7 -23  -6   38.20    5.65
   8 -27  -1   22.77    8.05
   8 -22  -6   18.91    5.47
   9 -28  -2  175.30   13.08
   9 -26  -1   31.82   11.07
  11 -24  -1  196.38   11.25
  13 -24  -2  624.87   15.99
  14 -20  -2    0.78    7.02
  14 -16  -3   11.77    5.63
   5 -29  -2   12.83    8.36
   7 -29  -3   29.89   10.66
   7 -23   0   53.70    8.73
   8 -22   0   17.06    7.65
  10 -25  -1  921.61   14.71
  11 -26  -2  440.42   15.55
  11 -23  -5   48.32    8.62
  12 -20  -1  431.67   10.35
  12 -19  -5  256.22    8.66
  12 -17  -1  270.62    7.68
  14 -19  -3   18.84    7.11
  -3 -26  -1  135.39    9.37
   0 -19   1   34.92    6.26
   3 -24   0 2803.38   22.98
   4 -29  -3   18.14    8.82
   4 -27  -5   54.95    6.46
   5 -27  -1  226.61   13.29
   7 -28  -4  210.91   10.21
   9 -18   0 1281.29   13.18
  10 -24  -5  144.12    9.43
  13 -23  -3   20.63   10.22
  13 -22  -4  386.76   12.00
  13 -21  -2  297.03   10.28
  13 -16  -4   42.82    5.88
  13 -15  -2  255.31    6.11
  13 -14  -3   42.25    4.89
  -7 -24  -1   16.18    8.02
  -5 -25  -1   17.53    7.89
   0 -24   0  910.39   14.78
   1 -28  -4    3.87    5.98
   1 -18   1    6.21    5.70
   6 -28  -2  119.50   12.55
  11 -21  -1  835.93   12.78
  12 -23  -4   19.18    9.91
   2 -17   1  544.54    9.48
   3 -28  -2  565.28   14.14
   4 -28  -4  124.05    6.59
   4 -23   0   19.48    8.52
   5 -26  -5   19.19    7.03
   8 -19  -6   -2.61    5.90
   8 -19   0   -3.61    6.14
  10 -26  -3   50.52   10.62
  11 -25  -3    3.31   11.06
  12 -24  -3 3033.59   23.12
  12 -22  -2  280.15   11.71
  13 -20  -3   28.57    7.91
  -2 -27  -2   32.30    8.53
  -2 -23   0  189.36    9.50
  -2 -18   1  122.40    6.45
   0 -26  -1   17.01    9.84
   2 -26  -5  109.39    6.86
   6 -21   0 3546.66   22.54
   7 -27  -2   61.52    7.92
   7 -25  -1  202.44   10.23
   7 -20   0   61.81    7.26
   9 -26  -4    9.48    7.71
   9 -23  -1  513.08   12.38
  10 -25  -4  711.35   15.06
  10 -22  -1  663.15   11.22
  11 -18  -1   97.39    5.17
  11 -17  -5  404.51    9.00
  12 -14  -4    1.52    4.54
  13 -17  -3   65.07    6.43
   1 -23   0   14.45    6.59
   8 -26  -2   64.83    8.02
   4 -31  -1  485.77   11.60
   4 -29   0   18.38    8.03
   7 -29   0   41.83    9.31
   7 -24   1  344.34   10.04
   8 -23   1  234.46    8.96
   9 -22   1 1541.57   15.83
  10 -23  -6    2.39    5.94
  13 -17   0   92.45    6.76
  15 -26  -1  175.14   13.14
  16 -27  -2   26.41   10.65
  16 -22  -1  248.29    8.40
  16 -19  -4  898.10   14.45
  17 -22  -3   39.29   10.46
   7 -31  -1   11.52    8.58
   9 -24  -6  414.29    8.17
   9 -19   1  163.31    7.28
  10 -32  -3   -2.07    7.39
  10 -31  -4   98.31    7.34
  12 -31  -2  265.46   12.90
  13 -23   0   19.56    8.14
  14 -23  -5  121.38    7.75
  14 -20  -5   15.32    8.18
  15 -28  -2   68.13   10.66
  16 -18  -2   71.28    7.29
   7 -32  -3   72.69    7.39
   8 -29  -5   66.00    5.53
   8 -28   0   16.93    9.21
  10 -20  -6   21.18    7.17
  11 -30  -4  184.56    9.27
  12 -29  -1  259.80   13.79
  13 -30  -2   25.52    8.93
  13 -28  -1  353.90   13.86
  13 -20   0    3.66    5.18
  14 -29  -2   62.32    9.76
  14 -15  -1  786.28    9.04
  15 -26  -4  191.15    9.94
  15 -23  -1   51.01    9.16
  15 -17  -4  425.61   10.85
  15 -15  -3  377.82    8.84
  16 -26  -3   49.24    9.30
  16 -24  -2  377.77   12.97
   7 -31  -4    6.46    5.04
   8 -20   1  368.56    8.74
   9 -27   0 2611.43   22.55
  11 -31  -3   21.19    6.47
  11 -25   0   44.96    9.88
  12 -29  -4   43.32    9.27
  13 -28  -4  109.73   10.47
  13 -24  -5   27.79    6.94
  13 -11  -3    2.04    4.55
  14 -27  -4  169.27   11.63
  14 -15  -4  470.08    9.73
  14 -13  -3   83.64    5.92
  15 -27  -3  646.94   15.23
  15 -16  -2  390.66    8.67
  16 -23  -3   17.15   10.72
  16 -21  -2    5.58    8.01
   5 -28   0   16.46    8.44
   5 -23   1   48.95    6.59
   7 -21   1  127.09    7.10
   8 -30  -1  131.22   11.01
   9 -28  -5  174.08    6.90
  10 -26   0   37.59    7.72
  12 -30  -3  216.71    9.30
  12 -21   0  100.89    7.84
  12 -18   0  873.95   10.78
  13 -21  -5   51.47    8.61
  13 -18  -5  207.81    9.21
  13 -13  -4 1210.07   12.24
  14 -28  -3   19.51   10.69
  15 -25  -2  843.94   15.66
   5 -30  -1   28.59    8.44
   6 -22   1   31.83    6.29
   8 -30  -4  145.85    7.84
   9 -21  -6  263.72    8.30
  12 -11  -4  575.13    8.64
  14 -21  -1  135.31    8.20
  15 -19  -2  233.51    8.18
   0 -29  -1   72.74    7.60
   6 -28  -5   13.68    5.20
   6 -27   0 1256.94   16.16
   6 -24  -6  191.98    6.25
   7 -23  -6   31.34    6.40
   8 -22  -6   24.06    6.29
   9 -18  -6 1073.43   12.87
  10 -30  -2  213.44    9.95
  12 -16  -5  167.29    7.93
  13 -25  -1   97.92    7.92
  14 -26  -2  130.05    9.16
  14 -24  -4   84.34   11.12
  14 -18  -4  744.68   12.54
  15 -24  -3  356.69   10.11
  15 -22  -2  178.04    7.58
   3 -27   0   61.71    8.20
   5 -30  -4    4.94    5.11
   9 -30  -3  240.25   10.12
   9 -29  -4   99.25    8.28
  11 -29  -2  168.80   10.02
  11 -27  -1  166.86   12.30
  11 -19   0    1.02    5.67
  12 -28  -2  593.85   14.38
  12 -26  -1  180.40    9.01
  12 -22  -5  123.64    9.59
  13 -27  -2  424.03   10.48
  13 -25  -4  143.97   11.17
  13 -16  -1  176.14    5.54
  14 -25  -3   20.20   10.75
   1 -30  -2   69.71    6.33
   6 -29  -1   29.67    9.46
   6 -19   1  121.00    6.17
   7 -27  -5    8.75    6.81
   7 -26   0    0.11    8.13
   8 -25   0   32.24    7.95
   9 -24   0  246.05    9.96
  10 -29  -3   19.90    9.35
  11 -23  -5   40.73    9.17
  12 -26  -4  191.48   11.56
  13 -22  -1  448.79   10.80
  13 -19  -1  251.06    7.81
  14 -23  -2  685.20   12.90
  14 -17  -2  136.90    6.73
  14 -16  -3   11.74    4.79
  -2 -28  -1  226.64    7.75
   3 -29  -1   63.53    8.41
   4 -21   1  324.34    7.86
   5 -20   1   11.74    5.33
   6 -30  -3 1539.14   16.30
   8 -26  -5   18.48    7.55
   8 -19  -6    6.54    6.61
  10 -24  -5  142.76    9.40
  11 -28  -3    5.72    9.84
  11 -27  -4  176.12    9.13
  12 -27  -3  658.99   14.71
  13 -16  -4   54.21    7.14
  13 -14  -3   52.64    5.70
  14 -20  -2    9.34    6.84
  14 -19  -3   19.38    7.20
  -1 -29  -2  141.07    7.64
   3 -30  -3  260.67    8.63
   4 -26   0   26.87    8.12
   6 -29  -4    0.52    6.75
   8 -29  -2  229.56   11.80
  11 -20  -5   28.33    8.26
  11 -17  -5  420.97   10.04
  12 -23  -1    0.26    5.74
  13 -24  -2  553.69   12.82
  13 -15  -2  254.15    6.90
   1 -26   0   21.55    6.52
   3 -29  -4   40.28    4.53
   4 -27  -5   59.28    6.08
   4 -23  -6   10.48    4.85
   7 -20  -6   23.66    6.65
   9 -28  -2  151.48   10.93
  12 -25  -2  713.80   13.84
  12 -20  -1  434.47    9.09
  12 -17  -1  261.38    6.83
  12 -14  -4   -2.32    5.64
   1 -28  -1   81.55    8.16
   5 -25   0   39.19    8.86
   5 -22  -6    9.14    5.62
   6 -21  -6  777.72   11.46
   7 -29  -3   33.63    6.58
   7 -28  -4  208.45    9.35
   9 -26  -1   27.30    9.69
  10 -27  -2  109.38   11.45
  10 -25  -1  876.44   13.16
  11 -26  -2  410.43   12.58
  11 -12  -4  709.20    9.11
  12 -23  -4   23.56    6.61
   1 -29  -3   43.78    7.44
   1 -23  -6   -5.12    4.00
   2 -29  -2   28.58    7.77
   4 -29  -3    9.00    7.91
   6 -24   0  817.65   13.06
   7 -23   0   48.54    7.59
   7 -17  -6    6.59    5.99
   8 -28  -3   24.86    9.34
   8 -27  -4   16.53    8.72
   8 -22   0   16.24    7.03
  10 -15  -5  126.74    7.15
  10 -10  -4   16.54    4.14
  11 -24  -4   45.94   10.33
  12 -24  -3 3387.77   24.72
  12 -17  -4  169.20    8.33
  13 -20  -3   18.62    5.29
  -5 -27  -2  116.72    5.01
  -1 -25   0   84.06    7.32
   1 -28  -4    9.44    5.20
   2 -26  -5  100.86    6.30
   2 -25   0   12.54    7.18
   3 -19   1 1493.44   12.91
   4 -28  -4  137.91    8.01
   4 -18   1  556.03    8.74
   9 -27  -3 1794.31   19.44
   9 -26  -4   -1.26    6.76
  10 -26  -3   44.30    9.42
  11 -25  -3    7.20    6.34
  12 -22  -2  280.89    9.83
  -1 -27  -1   93.12    7.74
   2 -22  -6    8.38    4.96
   6 -18  -6  310.49    8.59
   9 -13  -5  615.61    9.27
  10 -22  -1  706.16   11.79
  11 -18  -1  101.45    5.13
  12 -21  -3  517.42   11.23
  -1 -22  -6    0.57    4.32
   0 -28  -2  192.80    8.67
   2 -27  -1  119.61    7.45
   3 -24   0 2802.25   19.92
   5 -28  -3   25.85    6.76
   5 -27  -4  206.11    9.34
   5 -19  -6   15.73    6.44
   6 -15  -6  258.35    7.61
   7 -27  -2   68.81   10.72
   9 -23  -1  499.61   11.12
  11 -23  -2  155.62    7.38
  11 -15  -4   67.01    6.60
  12 -18  -3  661.31   10.37
   2 -28  -3   69.42    8.25
   4 -20  -6    4.14    6.19
   6 -27  -3  520.78   12.44
   6 -26  -4   60.11    8.98
   7 -20   0   61.71    6.22
   8 -26  -2   71.76    8.44
   8 -24  -1  791.32   13.81
   9 -25  -2   69.98   10.15
   9 -16  -5   52.29    7.05
  10 -24  -2  102.59    6.89
  11 -22  -3   68.21    8.87
  11 -18  -4  281.99    8.23
  11 -14  -2  227.61    5.98
  11 -13  -3   81.28    5.27
   0 -25  -5   18.56    5.33
   0 -24   0  907.94   12.49
   3 -26  -1  169.47   10.32
   4 -23   0   28.64    7.31
   5 -22   0   14.40    6.75
   6 -21   0 3718.92   20.63
   8 -24  -4  446.64   12.77
  10 -23  -3   22.04    9.62
  10 -19  -1   64.76    4.45
  10 -16  -1 1269.74   11.29
  10 -13  -4  611.73    9.08
  11 -20  -2  201.71    7.96
  -5 -25  -1   -1.67    7.21
  -3 -26  -4  140.06    6.04
  -2 -27  -2   36.14    6.14
   0 -21  -6  319.49    7.64
   4 -27  -2  291.27    9.73
   5 -23  -5  115.20    9.20
   5 -16  -6    3.68    5.98
   7 -26  -3   10.49    7.18
   9 -24  -3  914.22   14.78
   3 -27  -3  477.31   10.51
   3 -26  -4  284.29    9.84
   4 -17  -6   -1.02    6.37
   5 -26  -2  180.70   10.89
   8 -17  -5  154.86    8.30
   8 -14  -5   93.23    6.60
   9 -20  -1  482.15    8.55
   9 -11  -4  300.31    6.27
  10 -21  -2  823.25   12.18
  10 -16  -4  180.84    7.79
  -7 -24  -1    6.69    6.35
  -5 -25  -4   66.34    5.00
  -4 -26  -2   80.36    7.31
  -2 -23   0  179.40    7.68
   0 -26  -4    8.74    6.32
   1 -24  -5    7.63    5.12
   1 -23   0   13.56    6.67
   1 -20  -6   28.70    6.50
   2 -19  -6    6.13    6.26
   3 -18  -6  181.54    7.93
   6 -25  -2  799.65   14.48
   8 -21  -1  655.02   10.70
   9 -22  -2 1251.76   14.25
  10 -20  -3   27.32    7.39
  -9 -24  -3  328.94    6.97
  -7 -25  -3   69.13    5.48
  -2 -20  -6    2.04    4.90
   2 -22   0   82.83    7.14
   4 -26  -3  115.68    7.73
   4 -14  -6   36.55    6.61
   6 -23  -1  320.25    9.98
   7 -24  -2  367.19   10.92
   7 -18  -5   32.23    8.34
   7 -12  -5   95.53    5.66
   8 -23  -2  202.95    8.70
   8  -9  -4    3.91    3.86
  10 -18  -2  285.10    6.69
  10 -14  -3   23.29    4.88
  -7 -24  -4    6.98    3.93
  -6 -25  -2  355.53    8.87
  -4 -23  -5  188.85    6.44
  -1 -26  -2   16.70    8.30
   1 -26  -3   32.08    8.99
   2 -23  -5   37.38    6.32
   3 -21   0  414.14    8.94
   5 -25  -3    8.08    9.08
   5 -24  -4  354.11   11.48
   5 -19   0   26.20    5.14
   6 -23  -4  337.84   11.93
   7 -22  -4  113.61    9.58
   8 -21  -4  102.43    8.04
   9 -21  -3  264.70    7.97
   9 -14  -4   67.66    6.13
  10 -17  -3   51.79    4.98
  -8 -24  -2   51.78    6.04
  -4 -22   0   47.34    7.19
  -1 -23  -5   32.88    6.86
   1 -25  -4  280.74    8.33
   2 -24  -1   34.96    8.92
   3 -22  -5   33.90    8.60
   4 -21  -5   22.21    8.85
   4 -20   0    5.75    5.74
   6 -24  -3  396.92   11.80
   6 -19  -5   44.74    6.91
   7 -23  -3   29.92    8.33
   8 -22  -3   29.22    7.08
   8 -18  -1   28.13    5.59
   9 -19  -2  233.40    7.45
 -10 -23  -2   34.18    5.26
  -6 -22  -5   42.93    4.79
  -4 -25  -3   17.14    7.23
  -4 -24  -1  173.68    8.42
  -1 -22   0   -0.44    6.16
   2 -16  -6   17.07    6.75
   3 -12  -6  518.71    8.67
   6 -10  -5   21.05    4.34
   9 -18  -3 3281.32   19.32
  -4 -24  -4  108.42    6.62
  -3 -25  -2  637.70   12.13
  -1 -25  -3   32.28    8.68
  -1 -24  -1 1175.79   14.83
   1 -17  -6    2.61    6.55
   2 -24  -4   -6.04    6.34
   4 -24  -2   23.20    8.85
   6 -16  -5  349.71    9.61
   7 -19  -1  566.08    9.48
   8 -20  -2  503.39    8.45
   8 -12  -4  358.57    7.27
   9 -16  -2  323.02    6.27
  -8 -21  -5   68.04    4.59
  -6 -23  -1   20.54    6.88
   0 -21   0  843.93   11.21
   3 -24  -3 1507.30   16.99
   3 -23  -4   24.61    9.10
   5 -23  -2  391.04   10.90
   5 -21  -1  121.95    7.45
   6 -22  -2   80.99    7.77
   6 -13  -5  226.53    7.40
   7 -19  -4  248.08    9.44
   8 -15  -4  325.79    7.31
  -6 -23  -4    0.48    6.19
  -3 -21   0 3151.79   19.48
   4 -23  -3   30.79    8.97
   5 -17  -5   16.29    7.94
   6 -20  -4    2.74    8.92
   7 -20  -3   22.67    7.60
   7 -16  -1  893.79    9.91
   7 -10  -4  492.84    7.35
   8 -17  -2   53.04    5.39
  -8 -22  -1  142.04    7.48
  -3 -24  -3  431.50   11.16
  -3 -23  -1  227.20    9.84
  -2 -17  -6    8.18    6.46
   0 -24  -3  858.45   14.17
   1 -20   0   34.82    4.66
   1 -14  -6   -2.81    6.37
   2 -19   0   27.83    5.59
   3 -18   0 2134.92   14.70
   4 -17   0   21.89    3.89
   5 -22  -3   33.42    8.71
   6 -21  -3 2696.66   20.12
   8 -14  -2  477.37    7.30
 -10 -22  -3   15.97    5.80
  -7 -23  -2  212.38    8.68
  -5 -21  -5   28.42    4.66
  -1 -16  -6    6.05    7.21
   0 -15  -6  539.46   10.51
   2 -23  -2    9.63    8.68
   5 -14  -5  216.43    8.15
   5 -11  -5   71.75    5.48
   7 -18  -2  385.92    8.35
   7 -13  -4  104.40    6.18
   8 -13  -3   71.27    4.11
 -12 -21  -3  959.99   10.72
  -5 -17  -6   17.28    5.93
  -2 -20   0   60.71    6.38
   1 -23  -3   36.83    8.87
   1 -22  -4  394.52   11.64
   1 -22  -1  138.43    6.69
   1 -11  -6   -5.05    5.57
   6 -17  -1  341.50    6.75
 -12 -20  -4   16.66    4.28
  -9 -22  -2  509.44   10.16
  -5 -23  -3   25.10    8.34
  -5 -20   0   13.33    5.67
  -2 -22  -1   53.91    8.34
   3 -22  -2  139.40    7.24
   4 -21  -2  346.22    9.53
   4 -15  -5  175.05    8.65
   5 -18  -4  398.65   10.30
   5 -18  -1  978.86   10.92
   6 -19  -2   59.78    4.26
   7 -17  -3    5.27    4.05
 -13 -20  -2   43.98    5.61
 -11 -21  -2    4.89    6.46
  -9 -19  -5   35.61    5.55
  -4 -20  -5  115.55    6.67
  -2 -23  -3   68.07    7.58
  -2 -22  -4   44.71    6.75
   0 -19  -5   62.78    9.18
   0 -12  -6  534.77    9.63
   2 -22  -3   27.33    6.68
   3 -20  -4  167.79    9.83
   3 -16  -5   85.72    8.11
   4 -19  -4  242.85   10.55
   4 -19  -1  145.12    6.00
   4  -9  -5  352.06    6.76
   6 -18  -3 2024.43   16.06
   6 -14  -4  601.76    9.66
   6 -11  -4   17.36    4.61
 -11 -18  -5   68.60    5.25
  -7 -22  -3   15.25    7.98
  -2 -14  -6   21.72    6.80
  -1 -13  -6   11.73    6.70
   1 -18  -5   48.55    7.24
   3 -21  -3  207.29    8.05
 -13 -17  -5   26.85    4.03
  -7 -21  -4  281.05    7.57
  -7 -21  -1  514.20   10.72
  -7 -19   0   15.48    5.42
  -6 -22  -2  105.78    9.38
  -6 -19  -5  262.95    8.78
  -4 -19   0   63.62    6.13
  -1 -22  -3   25.64    9.02
  -1 -21  -4  233.17   10.53
  -1 -21  -1  601.51   11.44
   0 -18   0 5586.34   23.12
   1 -17   0   47.69    5.22
   6 -16  -2 1487.23   11.93
  -9 -20  -4   68.36    6.58
  -6 -15  -6  653.86   10.72
  -4 -22  -3   50.19    7.29
  -4 -21  -1  121.64    8.48
   3 -13  -5   90.86    7.43
   6 -15  -3  372.75    7.74
 -17 -17  -3   29.59    4.08
  -9 -20  -1   45.03    7.33
  -8 -18  -5   12.72    6.46
  -5 -14  -6   22.64    6.97
  -2 -18  -5  145.48    8.10
  -1 -10  -6   26.32    5.75
   1 -19  -4   35.98    9.42
   2 -20  -2   52.32    8.16
   2 -14  -5  108.99    8.22
   3 -10  -5  313.87    7.29
   4 -16  -4    0.36    6.77
   5 -17  -2  202.63    5.36
   5 -12  -4   93.22    5.91
   5  -9  -4  190.96    5.48
 -15 -17  -4  141.06    5.63
 -11 -19  -4  108.83    5.59
 -11 -19  -1  255.34    8.33
  -8 -14  -6   14.02    6.34
  -6 -20  -4  110.73    8.72
  -3 -21  -3 3163.23   22.36
  -3 -20  -4    7.71    8.13
  -3 -18   0 1544.99   13.08
  -3 -12  -6 1178.05   13.34
  -2 -21  -2   20.22    8.33
  -2 -11  -6   65.26    6.76
  -1 -17  -5   83.97    7.50
   1 -20  -3   60.43    8.81
   1 -15  -5  143.01    8.69
   2 -18  -4  216.14    9.73
   2 -18  -1  304.76    8.39
   3 -19  -2  526.82    8.65
   3 -17  -4  274.73    7.84
   3 -17  -1  576.86    9.34
   4 -18  -2  177.88    4.95
 -18 -16  -2   23.03    4.64
 -15 -17  -1  114.93    6.69
 -13 -18  -1  480.41    9.44
 -10 -20  -2  186.52    9.03
 -10 -17  -5   41.85    6.32
  -6 -18   0  674.28    9.84
  -3 -20  -1   72.08    7.52
   2 -19  -3   27.36    7.30
   3 -18  -3  821.71   11.81
   4 -17  -3   31.41    6.52
 -16 -14  -5   47.50    4.16
 -12 -19  -2  107.15    8.26
 -12 -16  -5  239.82    7.63
  -8 -19  -4   12.35    7.56
  -7 -17  -5  115.52    8.56
  -7 -13  -6   11.97    6.93
  -4 -17  -5   27.71    9.11
  -2 -19  -4  512.21   11.79
  -2 -17   0   41.52    4.97
  -2  -8  -6   41.76    5.71
  -1 -20  -2  142.38    9.13
   2 -11  -5   76.17    6.57
   2  -8  -5  311.24    6.65
   4 -13  -4  427.42    8.71
   5 -14  -2  933.74    9.38
 -14 -18  -2   44.15    7.14
 -14 -15  -5    0.82    4.86
  -5 -20  -3    3.87    9.22
  -3 -16  -5  653.78   12.82
  -2 -20  -3   44.47    6.98
  -2 -19  -1  459.87    9.67
  -1 -16   0   24.94    4.92
   4 -10  -4  336.09    6.87
   5 -13  -3   20.72    3.99
 -10 -19  -3   41.08    8.43
 -10 -18  -4   22.05    7.24
  -8 -17   0    2.46    5.37
  -6 -12  -6  372.56    8.56
  -5 -19  -1  264.05    9.24
  -5 -17   0   60.42    5.84
  -5 -11  -6   23.84    6.88
  -4 -20  -2  145.77   10.11
  -4 -10  -6    7.61    6.55
  -3  -9  -6  612.52    9.94
  -1 -19  -3   20.39    7.81
  -1 -18  -4   51.68    6.29
   0 -19  -2   37.47    8.17
   0 -17  -4   44.90    8.32
   0 -13  -5  979.70   13.08
   1 -12  -5  539.36    9.13
   4 -15  -2  177.05    6.14
 -12 -17  -4   75.96    7.06
  -9 -16  -5   19.13    5.63
   1 -18  -2   42.97    7.90
   1 -16  -4  536.40   11.46
   1  -9  -5   49.89    5.66
   1  -6  -5    4.80    3.96
   2 -15  -4   30.10    5.00
   3 -16  -2  154.56    6.36
   4 -14  -3   36.86    4.26
 -21 -13  -2   99.05    4.89
 -18 -14  -4   59.30    4.96
 -16 -15  -4    9.18    5.56
 -14 -16  -4   -2.43    6.16
 -12 -18  -3  147.48    7.30
 -11 -15  -5   75.03    7.35
 -11 -11  -6   15.11    5.93
 -10 -18  -1  159.19    8.32
  -8 -11  -6   -2.26    6.89
  -7 -19  -3   14.45    8.27
  -4 -19  -3   58.71    8.44
  -4 -18  -4  628.51   11.49
  -3 -19  -2  161.91    9.79
   0 -18  -3 2031.13   16.23
   1 -17  -3  212.16    8.35
   3 -15  -3 2597.45   16.62
   3 -11  -4  732.72    9.47
 -19 -11  -5   76.14    4.41
 -13 -14  -5  174.75    7.62
 -12 -17  -1  200.18    8.52
 -10 -16   0   12.54    5.50
  -8 -15  -5   15.81    8.68
  -5 -15  -5   80.72    9.51
  -4 -18  -1  700.57   10.78
  -4  -7  -6   12.39    5.48
  -3 -17  -4  303.98   10.21
   1 -16  -1 1340.19   11.90
   3  -8  -4  327.92    6.42
 -19 -14  -2   11.92    5.53
 -18 -14  -1  122.23    6.69
 -17 -12  -5   83.07    5.62
 -15 -13  -5   24.95    5.61
  -9 -17  -4    1.62    8.17
  -7 -16   0   73.10    5.78
  -7 -10  -6    1.44    6.90
  -6  -9  -6  350.04    9.21
  -5  -8  -6   18.58    6.37
  -4 -14  -5  326.82   10.93
  -2 -18  -2   43.20    8.67
   0 -10  -5  167.72    6.22
 -16 -15  -1   60.83    6.46
 -15 -16  -2  111.88    8.24
 -14 -16  -1    5.82    6.54
 -13 -17  -2   78.48    8.44
  -6 -17  -4  112.78    7.01
  -3 -15   0 1466.16   12.16
  -2 -16  -4  621.64   11.19
  -2 -12  -5  260.75    9.61
  -1 -11  -5  419.79    9.22
   0  -7  -5  137.85    5.60
 -21 -12  -3  692.12    9.48
 -21 -11  -4    6.35    4.03
 -11 -17  -3   10.75    8.52
 -11 -16  -4   82.72    6.77
 -10 -14  -5    5.50    6.16
  -9 -17  -1   -8.79    6.89
  -5  -5  -6    2.10    5.64
  -2 -17  -3   26.45    7.32
  -1 -17  -2  115.31    6.40
  -1 -15  -4  543.27   10.18
   0 -14  -4  827.99   10.60
   3 -12  -3  591.82    7.82
 -19 -12  -4  188.84    6.83
 -13 -16  -3   48.71    8.54
 -13 -15  -4  114.67    8.20
 -12  -9  -6  311.75    8.92
  -9  -9  -6  731.08   10.71
  -6 -17  -1  162.13    7.67
  -5 -16  -4   11.04    8.71
  -1 -16  -3   37.12    7.04
   0 -16  -2   28.84    5.48
   1 -15  -2  201.85    7.12
   2 -14  -2   97.78    4.39
   2 -13  -3   11.64    4.77
   2  -9  -4  455.79    7.59
 -20  -9  -5   24.15    3.58
 -18  -6  -6  151.78    5.82
 -17 -13  -4   82.57    6.87
 -16  -7  -6   37.96    5.59
 -15 -14  -4    4.63    6.67
 -14 -12  -5   37.72    7.07
 -14  -8  -6   13.31    5.75
  -9 -15   0 1144.11   11.59
  -8 -17  -3   58.11    8.56
  -8  -8  -6   -2.79    6.53
  -7  -7  -6   -3.97    6.23
  -6 -15   0 6506.66   24.44
  -6  -6  -6  820.87   10.82
  -5 -17  -3   17.22    7.78
  -4 -17  -2   43.73    7.76
  -1  -8  -5   82.31    5.96
   0 -15  -3  699.95   10.34
 -24  -9  -3  290.39    6.30
 -22 -11  -2   78.11    5.81
 -18 -10  -5   43.80    4.34
 -16 -11  -5   27.23    6.30
 -11 -16  -1  145.78    8.19
 -11  -8  -6   -0.51    6.87
  -4 -15  -4  840.32   11.82
  -2  -9  -5   74.42    6.98
  -1  -5  -5  283.70    6.10
   0 -14  -1 1297.87   12.10
   1 -10  -4   63.76    5.54
 -13 -15  -1  472.41   10.17
 -10 -16  -3   36.00    9.09
 -10  -7  -6    5.98    6.60
  -8 -16  -1  461.29    9.80
  -7 -15  -4    7.18    8.75
  -5 -16  -1  107.67    7.10
  -4 -16  -3   36.47    7.49
  -3 -14  -4  334.12    9.81
  -3 -10  -5   69.07    7.01
 -22  -9  -4  132.87    5.88
 -20 -12  -2   32.31    6.83
 -19 -12  -1  192.79    8.37
 -14 -15  -2    2.60    8.60
 -13  -7  -6    5.23    6.74
 -12 -14  -4  162.14    9.51
 -11 -14   0   16.99    5.38
  -9  -6  -6  370.71    9.06
  -8 -12  -5   88.27    6.60
  -7 -16  -3   18.52    8.03
  -7  -4  -6    8.62    5.22
  -2 -13  -4   38.53    5.19
  -1 -12  -4  795.27   11.04
   1  -7  -4  901.69    9.24
 -25  -8  -2  275.28    6.05
 -21  -7  -5  106.38    5.95
 -20 -10  -4   66.69    6.34
 -19  -4  -6   -0.61    4.57
 -18 -13  -2  312.42    9.40
 -17  -5  -6   16.02    5.86
 -16 -14  -2   45.56    8.24
 -15 -14  -1   13.84    5.40
 -15  -6  -6  580.99   10.45
 -14 -13  -4  149.40    9.00
 -13 -11  -5  177.95    9.50
  -9 -14  -4  114.06    9.54
  -8  -5  -6    9.59    6.07
  -7 -11  -5   21.12    8.84
  -6 -16  -2  215.22    8.86
  -6 -14  -4   37.45    9.18
  -3 -15  -3  451.86    8.29
  -2  -6  -5  503.26    8.07
 -25  -6  -4   20.30    3.80
 -19  -8  -5   39.93    5.83
 -18 -11  -4   71.23    6.97
 -17  -9  -5   25.81    6.62
 -16 -12  -4  192.34    8.69
 -15 -10  -5  376.92    9.94
 -14 -14  -3    5.60    8.45
 -13 -13   0   15.25    5.41
 -12  -6  -6  130.43    7.75
 -10 -11  -5  189.52   10.23
  -2 -14  -3    8.61    5.99
  -1 -14  -2  267.43    7.15
  -1 -13  -3   22.06    5.90
   0 -13  -2 2269.01   14.47
   1 -11  -3   15.52    3.88
  -9 -15  -3  460.27    9.31
  -6 -15  -3 1143.26   12.48
  -5 -13  -4  422.34    8.93
   0 -12  -3 1286.42   10.85
   1 -12   4  600.42   17.25
   2 -11   4  852.55   19.01
   7 -27   4   13.71   15.21
  10 -12   4  902.87   20.70
  18 -28   4   20.06   18.02
  24 -30   3  779.76   20.20
  27 -29   2   31.08   13.70
  13 -15   4   58.05   16.80
  14 -29   4   10.79   18.11
  18 -25   4  191.44   22.56
  20 -34   3   -1.46   11.41
  23 -31   3   -1.77   16.85
  26 -33   2  157.47   13.51
   1 -18   4   -5.83   14.39
   1 -15   4  380.46   17.17
   2 -20   4  193.94   16.98
   4 -12   4  246.35   15.76
   6 -25   4  423.16   21.59
   7 -12   4   91.61   14.57
   9 -13   4  443.68   18.27
  10  -8   3   80.36   11.65
  11 -14   4    8.58   15.55
  14 -17   4  311.04   20.19
  15 -28   4  129.28   21.05
  17 -26   4   -6.96   20.73
  17 -23   4  137.10   21.28
  22 -32   3   11.36   11.87
  23 -25   3   68.97   21.51
  23 -18   2  400.37   16.20
  24 -35   2   24.84   10.57
   2 -14   4   10.85   13.97
   3 -13   4  345.80   17.09
  10 -27   4    3.84   19.55
  12 -16   4   22.22   17.75
  13 -27   4  168.69   22.18
  15 -12   3 2561.76   27.15
  16 -24   4   94.30   22.46
  23 -28   3   24.53   15.35
  26 -30   2   74.76   17.24
  26 -27   2   14.38   17.21
  27 -34   1   14.50   10.41
   2 -17   4  171.27   17.09
   4 -21   4  240.20   19.81
   8 -14   4   52.67   15.06
  10 -15   4   93.98   17.23
  12 -33   3  649.06   19.01
  13 -18   4  449.99   24.27
  14 -26   4  176.36   23.85
  15 -25   4  279.94   23.78
  15 -22   4   -7.27   20.04
  18 -33   3  125.11   16.41
  19 -17   3   19.96   13.59
  19 -13   2   85.16    8.89
  21 -21   3  741.73   26.22
  22 -29   3    7.18   20.33
  22 -23   3   27.90   14.00
   3 -19   4  193.91   15.01
   3 -16   4   59.40   16.57
   6 -30   3  764.91   19.53
   7 -24   4  220.50   22.21
   8 -31   3    4.72   14.20
  11 -17   4  234.64   21.65
  13 -24   4   -0.74   22.86
  13 -11   3   10.57    8.20
  14 -23   4  103.55   21.37
  15 -33   3  299.40   18.45
  19 -32   3   12.40   16.23
  22 -26   3   65.79   17.60
  22 -15   1    8.92    8.13
  25 -25   2  279.03   20.37
  26 -35   1    2.27    8.04
   4 -18   4  205.15   19.03
   5 -20   4   23.62   18.46
   6 -22   4    6.16   19.98
   8 -23   4  408.61   24.65
   9 -16   4  117.21   13.10
  12 -22   4  424.62   24.27
  12 -19   4  448.17   23.28
  13 -21   4  235.62   17.77
  20 -36   2    8.13    9.90
  20 -31   3   14.86   13.63
  20 -15   2   50.85   12.81
  26 -23   1  142.86   12.62
  27 -31   1  227.74   16.18
   6 -19   4  169.94   19.11
   8 -17   4   -2.06   16.87
   9  -9   3 4258.34   32.61
  10 -21   4  192.98   21.47
  10 -18   4   77.01   14.02
  11 -23   4   12.90   17.05
  11 -20   4  121.05   20.88
  14 -13   3   89.43   14.75
  16 -32   3   31.86   17.83
  17 -16   3  207.82   13.59
  21 -35   2   95.76   14.11
  21 -27   3  969.79   26.74
  24 -23   2  186.43   19.79
  24 -19   1   32.96   10.73
  25 -21   1   -0.51   11.41
  27 -28   1   74.49   14.46
  17 -36   2   30.98   11.08
  18 -18   3 2041.16   29.86
  19 -12   1  588.19   12.46
  20 -28   3   30.48   22.03
  22 -19   2  133.31   16.69
  23 -21   2   13.73   13.33
   5 -28   3   42.34   17.89
  11 -31   3   20.44   18.13
  12 -35   2   40.72   12.95
  19 -29   3   38.96   22.03
  26 -32   1   92.36   16.93
  27 -33   0  192.56   14.75
   2 -25   3   27.85   17.25
   9 -30   3  264.92   20.31
  10 -11   3  403.60   15.99
  18 -35   2    1.57   14.12
   8 -10   3    2.66    9.56
  10 -34   2  344.48   15.86
  15 -35   2   76.57   14.58
  17 -19   3   39.76   13.84
  18 -21   3  679.70   21.72
  21 -37   1  266.23   13.01
  23 -30   2  182.71   22.85
  23 -24   2  245.76   18.84
  25 -33   1   79.97   17.20
  26 -29   1  128.48   17.38
  27 -27   0 1597.88   24.94
   4 -26   3  134.26   19.59
   8 -33   2  312.03   15.11
  16 -29   3   44.26   22.45
  17 -28   3   -1.93   23.19
  19 -34   2  322.50   19.31
  21 -20   2  145.68   18.25
  22 -36   1  155.10   14.73
  22 -31   2  515.48   25.62
  23 -35   1  250.90   17.62
  25 -24   1  701.89   20.66
  26 -34   0   30.82   13.87
  27 -30   0  417.76   17.28
   6 -27   3  269.99   21.74
   8 -28   3   36.00   21.06
  11 -13   3   91.03   10.89
  14 -16   3    2.15   11.50
  15 -18   3  467.22   21.83
  16 -20   3   31.52   20.00
  17 -22   3    7.28   21.16
  20 -33   2   59.71   14.16
  21 -16   1  128.99   11.23
  24 -22   1   32.20   14.36
  -1 -19   3   31.61   14.82
   3 -24   3 1503.25   30.34
   7 -11   3   11.41   12.02
  12 -15   3 4602.15   39.37
  13 -34   2   74.07   17.32
  14 -28   3   15.01   24.35
  15 -27   3  400.23   25.33
  16 -34   2   31.50   18.44
  18 -37   1   56.78    9.20
  22 -28   2   86.60   23.78
  23 -20   1   13.98   13.11
  24 -36   0  249.66   14.54
  25 -30   1    6.72   14.49
  25 -27   1  342.37   20.92
  26 -25   0   16.80   13.76
  -1 -13   3   28.85   12.19
  13 -17   3   80.69   17.34
  15 -21   3 1089.80   29.63
  -1 -16   3   37.09   13.13
   0 -12   3 1661.33   23.82
   3 -29   2  112.06   16.12
   5 -25   3   17.39   19.85
   7 -26   3   11.25   21.86
  10 -14   3    6.60   11.47
  13 -26   3   59.47   25.46
  14 -25   3    8.33   21.09
  17 -33   2  210.12   16.82
  18 -32   2   64.82   21.06
  19 -36   1   27.80   14.11
  20 -30   2  169.17   23.64
  21 -26   2   53.54   23.92
  24 -25   1 1227.16   26.92
  26 -31   0   -2.65   16.16
  26 -28   0   49.55   14.67
   0 -18   3 1711.16   26.84
   1 -20   3   31.06   16.26
   4 -23   3   -2.50   19.09
   5 -30   2   89.17   17.96
   7 -31   2  102.79   18.51
   9 -32   2  128.98   19.67
  10 -26   3   22.03   21.74
  11 -16   3    1.85   16.46
  13 -36   1   89.53   13.93
  14 -33   2   -1.28   14.61
  14 -22   3   24.34   22.03
  19 -31   2  114.21   17.87
  20 -35   1  164.17   16.96
  24 -28   1  184.04   22.02
  26 -33  -1   41.58    9.84
   0 -15   3  374.80   16.19
   1 -14   3   73.49   13.60
   6 -24   3  501.73   26.02
   9 -15   3  858.55   20.47
  12 -24   3 3468.99   44.78
  12 -18   3  852.55   20.62
  13 -23   3   92.78   21.68
  13 -20   3   10.08   13.76
  16 -36   1   12.71   13.21
  20 -27   2   54.80   23.11
  20 -24   2  144.96   22.55
  21 -34   1   71.01   18.87
  22 -33   1   29.60   20.16
  23 -23   1  213.23   19.56
  25 -32   0   33.55   16.46
   1 -17   3  123.55   15.92
   3 -21   3  127.64   19.71
   5 -22   3    0.18   20.06
   7 -14   3   53.69   10.65
  10 -17   3    5.67   15.47
  11 -22   3   60.12   22.44
  12 -32   2   50.16   21.06
  12 -21   3  416.64   24.83
  15 -32   2   36.81   15.85
  19 -28   2  210.18   25.02
  19 -22   2  155.38   20.58
  19 -15   1  155.14    9.63
  20 -37   0   15.74   11.38
  22 -21   1  145.82   17.09
  25 -34  -1   47.56    9.97
   2 -27   2   20.24   16.69
   2 -16   3   71.48   14.53
   3 -15   3 1854.18   26.18
   8 -22   3   17.85   19.70
   9 -18   3 3139.96   35.15
  10 -23   3   36.09   17.55
  16 -31   2   52.50   17.42
  17 -35   1    2.75   16.59
  18 -29   2   97.70   24.42
  18 -20   2   52.43   17.21
  21 -36   0  503.56   19.09
  21 -19   1  535.77   18.09
  24 -35  -1   94.67    8.77
  24 -33   0  270.07   20.75
  25 -29   0  -11.81   16.67
  25 -26   0   72.88   15.09
  26 -30  -1   12.47   12.68
   3 -31   1  260.27   15.58
   4 -28   2  113.54   19.70
   4 -17   3   18.56   14.90
   5 -19   3   21.71   16.03
   8 -30   2   86.32   21.54
   8 -19   3   15.95   15.80
   9 -34   1  210.01   16.54
  17 -37   0   13.24   11.08
  22 -35   0  120.41   17.79
   5 -32   1  204.44   16.50
   6 -29   2   31.44   19.46
   7 -33   1  123.86   15.26
  14 -30   2   49.21   22.62
  18 -34   1  125.50   15.58
  18 -26   2   62.03   24.07
  18 -23   2  211.40   21.95
  19 -33   1   51.31   19.95
  21 -31   1  157.46   24.01
   1 -25   2  486.36   22.45
  14 -15   2  263.36   15.06
  15 -29   2   14.52   21.57
  16 -28   2  529.79   28.02
  17 -27   2   77.15   23.80
  17 -21   2   37.30   18.36
  20 -32   1   47.15   17.54
  25 -31  -1  128.28   16.46
  15 -34   1  148.83   15.28
  15 -17   2  195.40   13.08
  16 -19   2  401.84   15.44
  17 -24   2  340.50   23.71
  18 -36   0 1624.43   27.64
  21 -22   1  603.46   18.72
  24 -27   0 1216.76   25.62
   3 -26   2  117.65   20.09
   5 -27   2  469.40   24.58
   7 -28   2  520.26   26.62
  12 -36   0  277.91   14.44
  15 -36   0  329.91   17.11
  16 -33   1  163.30   21.54
  16 -25   2  361.02   23.30
  16 -22   2  193.94   20.38
  19 -37  -1   93.66   11.10
  19 -35   0   69.10   17.80
  19 -18   1  348.65   15.71
  21 -28   1  654.92   23.73
  23 -31   0  -46.02   19.02
  25 -28  -1  841.11   20.48
  10 -28   2  149.02   24.70
  12 -14   2  122.66   10.94
  13 -33   1   -8.76   19.68
  13 -28   2  219.63   20.43
  14 -27   2  335.00   23.96
  17 -32   1  157.51   22.68
  20 -36  -1  151.01   14.21
  20 -34   0  -13.12   17.88
  20 -16   0    9.66    8.16
  21 -33   0 1782.95   32.86
  21 -18   0  411.03   12.90
  24 -32  -1   73.16   18.89
   2 -29   1   80.16   16.88
  13 -16   2  233.66   11.71
  14 -18   2  235.95   17.16
  15 -23   2   98.34   19.56
  16 -37  -1  204.89   11.89
  18 -31   1  499.39   26.39
  19 -30   1  256.26   20.10
  23 -33  -1  192.07   20.69
  23 -25   0  198.68   17.41
  -1 -21   2   52.90   14.90
   4 -25   2  124.03   20.56
   6 -31   1   46.27   13.38
   6 -26   2  164.86   23.06
  11 -27   2  287.45   20.89
  14 -32   1  133.56   21.98
  14 -24   2  517.78   23.57
  22 -34  -1  131.92   16.69
  24 -29  -1   -3.87   16.42
  -2 -19   2  191.44   14.49
  -1 -26   1  -27.67   16.28
   8 -34   0   29.04   13.50
  11 -32   1   23.14   15.75
  11 -15   2   38.00   13.21
  13 -35   0   64.95   17.02
  13 -25   2   51.20   17.51
  13 -19   2  138.88   16.11
  19 -27   1  151.63   21.82
  22 -29   0   30.48   20.08
  24 -31  -2   88.05   12.48
   1 -22   2   39.08   16.09
   4 -32   0    9.66   13.13
   6 -33   0  213.58   15.61
  10 -25   2 1093.56   29.73
  11 -36  -1   82.62   10.69
  12 -17   2   98.47   10.50
  13 -22   2  920.27   21.22
  15 -31   1   69.83   17.27
  16 -30   1   -3.18   22.37
  17 -36  -1   13.15   12.59
  19 -24   1  219.97   15.18
   3 -23   2   48.05   17.88
   5 -24   2   85.47   20.45
   9 -14   2  857.10   18.17
  11 -34   0   21.55   18.27
  11 -24   2   54.04   14.21
  12 -31   1  160.12   23.95
  12 -20   2  642.67   20.32
  14 -36  -1  257.00   14.96
  21 -21   0  782.14   18.40
  23 -32  -2   86.58   12.85
  23 -30  -1    6.09   18.00
   3 -28   1  428.09   21.84
   5 -29   1   50.30   19.23
   8 -24   2  564.01   19.03
  10 -16   2 1053.06   19.70
  11 -21   2  845.27   22.36
  11 -18   2  356.40   13.50
  14 -34   0    3.89   12.73
  18 -35  -1    6.73   15.14
  18 -25   1  193.57   15.87
  20 -35  -2  100.56   14.47
  20 -19   0   65.93   11.17
  22 -33  -2   55.47   11.85
  23 -24  -1  108.11   12.56
  -2 -24   1  364.38   19.55
  -1 -18   2   25.76   12.30
   4 -22   2  466.41   20.06
   9 -33   0  408.93   20.41
  10 -30   1  416.08   25.34
  10 -22   2  519.84   17.39
  10 -19   2  213.30   16.32
  13 -30   1   87.81   17.20
  17 -20   1  549.51   17.85
  18 -15   0 1851.88   19.94
  19 -17   0   27.05    9.49
  21 -34  -2  118.34   13.68
  21 -27   0   88.74   15.24
  22 -31  -1  773.03   22.13
   7 -34  -1  136.67   12.63
   8 -15   2 1396.93   19.81
   9 -20   2  341.28   17.07
  14 -29   1    1.16   16.21
  15 -35  -1   39.45   14.04
  15 -33   0  665.45   21.40
  15 -28   1  413.80   24.74
  16 -36  -2    6.04    9.49
  17 -23   1  171.57   18.06
  20 -33  -1   14.23   14.31
  22 -32  -3   14.87    9.48
   0 -25   1  456.01   19.81
   3 -20   2  119.94   15.46
   6 -14   2  307.15   13.38
   7 -16   2  259.33   13.63
   8 -29   1  240.30   18.96
   8 -18   2  155.64   14.04
  11 -29   1  353.27   25.60
  12 -35  -1  114.96   12.47
  16 -32   0   68.59   20.53
  19 -29   0   68.55   19.63
  20 -34  -3   -1.49    6.21
  21 -33  -3 1062.94   17.70
  22 -28  -1  679.15   22.81
  22 -22  -1  749.67   16.17
  23 -29  -2    9.08   12.97
   1 -16   2  247.09   13.20
   2 -26   1  400.04   20.39
   2 -18   2   56.18   13.14
   3 -32  -1   51.21   10.16
   3 -30   0  546.73   20.47
   4 -19   2  102.31   14.59
   5 -15   2   56.10   12.01
   6 -17   2  451.74   15.93
  12 -28   1  758.15   27.46
  16 -34  -1   78.37   16.32
  16 -24   1  430.26   16.89
  16 -21   1   97.18   14.73
  17 -35  -2   36.16   12.34
  22 -25  -1  131.58   15.07
   2 -15   2   65.18   11.05
   3 -17   2  239.71   13.45
   9 -28   1  168.74   22.46
  10 -32   0  -14.09   18.83
  13 -32   0   14.66   19.43
  14 -26   1  174.84   19.19
  15 -25   1  587.63   18.62
  15 -19   1  639.00   17.55
  21 -29  -1  173.30   20.52
  21 -20  -1  168.95   10.34
  22 -30  -2  164.71   15.76
  23 -26  -2  191.91   13.77
  11 -35  -2   69.33   10.41
  13 -34  -1  145.32   16.43
  14 -35  -2   52.45   11.64
  14 -31   0   71.07   20.71
  14 -17   1  576.35   15.14
  17 -33  -1  141.08   18.74
  18 -34  -2  146.63   15.11
  -2 -26   0   60.06   13.89
  -1 -23   1  126.87   15.37
   8 -31   0    9.90   19.15
  10 -27   1    0.75   13.42
  13 -15   1  203.19   10.40
  18 -18   0 6187.36   34.94
  19 -31  -1  367.35   22.89
  19 -23   0   57.22   10.75
  20 -32  -2   14.04   15.49
  21 -31  -2  187.39   17.90
  21 -26  -1  189.32   17.44
  22 -29  -3   16.98   13.00
  -2 -28  -1  253.74   15.48
   1 -24   1  166.63   17.85
   3 -25   1   99.80   18.52
   5 -26   1   42.87   15.31
   8 -33  -1  226.34   13.72
  11 -31   0   25.04   15.15
  13 -24   1   28.30   16.06
  14 -33  -1  100.31   17.74
  14 -20   1  134.56   14.48
  16 -29   0   20.20   19.62
  21 -23  -1  136.59   13.54
  22 -27  -2  600.79   18.88
   2 -28   0    7.28   16.49
   8 -26   1   26.83   13.20
   9 -34  -2  171.41   13.65
  11 -33  -1   64.30   16.14
  13 -18   1  710.36   16.71
  15 -34  -2  290.46   16.26
  21 -30  -3  670.41   17.46
  22 -24  -2  147.93   12.27
  -2 -21   1  131.71   14.12
   0 -29  -1   62.21   13.20
   4 -31  -1  474.91   18.29
   9 -25   1  322.16   20.26
  12 -30   0  325.64   16.79
  13 -21   1  374.89   13.46
  15 -32  -1   88.36   19.18
  18 -33  -3  268.23   13.65
  20 -30  -4   34.61    8.39
  20 -27  -1  305.49   16.61
  22 -26  -3   37.30   10.38
   0 -22   1  732.35   20.19
   2 -23   1   23.07   15.72
   4 -24   1    0.46   17.61
   7 -33  -2  282.78   14.40
   9 -32  -1   49.20   17.38
  10 -24   1  409.41   15.82
  11 -23   1   15.49   14.84
  12 -22   1  278.45   13.07
  12 -19   1  476.62   14.85
  14 -34  -3    8.06   11.20
  16 -33  -2  273.44   17.93
  16 -31  -1   77.47   19.26
  17 -25   0    3.01   13.39
  17 -19   0  114.49   11.74
  19 -31  -4  152.91    9.38
  20 -24  -1   20.91   15.26
  20 -21  -1  428.80   12.08
  21 -28  -2  688.08   19.38
  -3 -19   1  153.60   12.69
   7 -29   0   45.33   15.15
   7 -24   1  391.27   19.22
  11 -34  -3   68.41    9.57
  12 -32  -1    0.19   13.19
  14 -28   0   14.68   14.35
  16 -26   0   23.80   12.43
  17 -30  -1  183.08   21.70
  20 -29  -2  349.17   23.14
   8 -23   1  262.28   16.99
  10 -33  -2   41.60   13.85
  11 -20   1  247.85   11.31
  11 -17   1  716.43   16.04
  13 -33  -2    1.90   14.87
  19 -19  -1   34.83    9.18
  21 -25  -2  154.51   14.50
  21 -22  -2   37.81    9.86
   7 -31  -1   18.56   13.06
  10 -21   1  610.54   14.99
  13 -31  -1  550.09   19.60
  16 -23   0   69.88   10.31
  19 -25  -1  607.17   17.63
 -11   7   3    8.87    6.40
 -10   5   6   15.27    9.99
 -10   8   6    7.17    9.51
 -10  11   3  180.53    8.52
 -10  12   5  618.40   12.21
 -10  13   4  542.58    9.28
  -9   0   6 1916.96   18.35
  -9  14   4   61.96    7.04
  -7   1   7  360.67   11.64
  -7  15   5  454.03   10.38
  -6  15   3  294.01    7.48
  -3   4   8   20.02    6.61
  -3  15   6 1150.04   13.83
  -2  16   3   48.55    4.40
   1  -7   8   44.88    4.52
   4  12   7    6.60    4.48
 -11   3   4  499.12    9.90
 -11   5   5   51.24    8.28
 -11   8   5  178.55    9.62
 -10   0   5  153.89    8.60
  -9  12   3 3279.70   20.84
  -9  13   5  633.02   12.21
  -8  -2   6   -1.71    7.75
  -8  14   5   82.76    8.38
  -7  -4   6    1.84    8.47
  -6  -6   6  924.71   12.42
  -3  -7   7  149.55    7.59
  -2   5   8   21.61    5.21
  -2  12   7  139.32    7.13
  -1   6   8    3.15    5.55
   0  16   5  191.11    5.84
   6  11   7   69.45    4.72
  -9  -2   5   83.84    7.48
  -8  -4   5   17.06    6.02
  -8  13   3   63.92    5.03
  -7   4   7   -0.04    7.05
  -6   8   7  250.98   10.87
  -5  -3   7  187.19    9.11
  -4  -5   7  194.85    8.54
  -4  16   4    2.56    4.15
  -3  11   7   81.39    8.96
  -2   2   8   49.63    7.25
  -1  -3   8   25.83    6.13
   0  -5   8   72.85    5.70
   3   7   8  128.30    5.94
   8  10   7   -2.19    3.41
 -10   8   3  202.51    8.54
 -10   9   5  241.73   10.04
  -9   6   6 1202.99   16.25
  -8  10   6   43.87    9.04
  -6  12   6 1586.46   17.38
  -5  13   6    6.95    8.88
  -4  10   7   69.47    6.88
  -4  15   5  192.61    8.17
  -1   3   8  169.00    7.89
  -1  14   6   10.65    7.19
  -1  16   4  524.83    7.76
   2   6   8   90.35    5.94
   2  14   6   15.87    5.87
 -10   1   4   -0.04    4.75
 -10   6   5   40.13    8.86
 -10  10   4   14.56    5.02
  -6   5   7  126.30    8.54
  -5  15   4  343.93    7.16
   0   4   8  123.75    7.01
   1   5   8   10.90    5.59
   2  15   5  433.86    7.27
   5   6   8   42.10    4.73
  -9  11   4  294.53    7.77
  -8   1   6   17.68    9.58
  -8   7   6   21.70   10.10
  -5   0   7  176.21   10.11
  -5   6   7  295.77   11.25
  -1  10   7    6.68    8.22
  -1  15   5  151.00    6.71
   2  -6   8  108.52    6.07
   4  13   6   21.84    5.43
   7   5   8   35.83    4.42
  -9   1   5   87.32    7.69
  -8   4   6    5.94    9.12
  -8  11   5  156.36    8.05
  -8  12   4  214.76    6.88
  -7  13   4   82.34    5.50
  -6  13   5  229.20    7.31
  -5   3   7    0.70    9.51
  -4   7   7    8.26    8.38
  -3   8   7  226.81   10.38
  -2  15   4   31.46    5.11
   1  -4   8   10.77    5.01
  -9   4   5  480.66   10.76
  -9   7   5   57.45    8.43
  -8  10   3   -4.04    6.99
  -7   8   6   10.07    7.06
  -5  13   3   22.08    5.44
  -4  -7   6    2.10    6.31
  -4  -2   7   -1.10    8.48
  -3  -4   7    7.38    7.74
  -2  -6   7  267.07    9.31
   1  -1   8  169.42    7.95
   1   2   8  155.59    6.69
   1  15   4  579.81    7.60
   2   3   8   54.51    6.31
   3   4   8   64.59    6.33
   4  14   5  323.65    6.38
  -9   8   4    2.70    6.27
  -8  -1   5   45.36    7.68
  -7  11   3   10.96    6.97
  -6   9   6  190.57    8.66
  -5  -5   6    4.26    7.32
  -5  10   6   16.18    9.34
  -4  11   6    4.90    7.20
  -2  14   5   88.19    5.86
   1  14   5   76.76    6.06
   6   4   8    6.45    4.98
   7   9   7  207.54    6.85
  -9   5   4  271.00    8.14
  -8   8   5   75.43    6.34
  -3   5   7    0.15    9.00
  -3  14   4   39.43    4.19
  -1  14   3   90.66    4.78
   1   9   7   12.13    6.19
   3  -5   8   45.93    6.27
   4  -7   8   59.77    5.51
   8   3   8   60.81    5.02
   8  11   6    2.82    4.38
  11   7   7   51.54    4.85
  -8   5   5  151.37    8.63
  -8   9   4   17.73    5.23
  -6  -5   5   54.42    6.39
  -6   0   6  782.08   14.19
  -6   6   6  413.26   11.76
  -4  13   4  453.54    8.31
  -2   6   7   13.78    9.08
   0   8   7   10.85    6.83
   3  12   6 1232.93   12.60
   6  13   5   -1.21    3.67
  10   2   8  133.12    5.19
  10  10   6    4.74    4.21
  -8   0   4    9.27    5.85
  -7  10   4  458.50    8.86
  -6   3   6 1172.54   15.80
  -6  10   5   32.30    7.70
  -5  12   4   85.63    6.12
  -4  12   5   10.36    5.76
  -3   2   7  114.34    8.47
  -2  -3   7    9.53    8.95
  -1  11   6    4.78    8.61
   0  14   4  908.13    9.30
   1  -9   7   20.88    6.67
   3   8   7   96.62    8.57
   3  14   4  323.55    6.04
   6  -8   8   77.38    5.29
   7   2   8   -2.35    5.25
  -8   6   4  438.07    9.14
  -5  -2   6   63.33    9.23
  -5   7   6    2.41    6.83
  -4   8   6   12.38    9.00
  -3   9   6  772.59   13.42
  -2   3   7  100.31    9.77
  -2  10   6   12.32    8.38
  -2  13   3    3.23    4.23
  -1  -5   7  284.35   10.17
   0  -7   7  131.46    8.60
   0  13   5 1002.22   11.02
   5  -6   8    8.70    5.70
   5   0   8   74.77    6.64
   5  11   6   15.67    6.33
   6   1   8   37.75    5.94
   9   1   8   40.19    4.98
  -8   3   4  178.27    7.54
  -7  -2   4  483.83    8.91
  -7   6   5  305.25    8.14
  -5   4   6   10.84    8.88
  -2   0   7  123.40   10.40
  -1   4   7  114.11    9.99
   5  -3   8   18.95    6.38
   8   7   7   98.15    6.77
  11   0   8    1.46    4.20
  -6   7   5  633.12   11.46
  -5   1   6   13.90    7.34
  -3  -6   6  198.57    8.98
  -3  12   3  686.55    8.55
  -1  12   5  684.73    9.71
  -1  13   4  661.64    7.92
   0   5   7  144.86    8.19
   1  13   3   22.67    3.69
   6  -5   8   10.45    6.09
   6  -2   8   50.35    6.35
   7  -7   8   15.44    5.09
   7  -1   8   77.48    5.94
   8  -9   8   51.96    4.82
   8   0   8   20.70    4.25
  10   6   7  172.70    6.78
  -1   1   7   19.60    9.91
   2  12   5  299.03    8.14
   2  13   4   43.95    4.44
   4  10   6    0.13    7.61
   7  -4   8   26.54    6.18
  10 -10   8   41.59    4.34
  10  -1   8   72.72    5.30
  12  -2   8   66.51    4.47
  12   5   7   59.30    5.34
  14   4   7   46.53    4.29
  -7   1   4  185.37    6.81
  -6   4   5  250.70    8.99
  -6   8   4  143.61    7.17
  -5  -6   4    4.02    5.01
  -5  -4   5  365.08    9.15
  -5   8   5   51.74    5.76
  -4   2   6   10.44    9.73
  -3  10   5  363.10    9.49
  -2  12   4  692.94    8.33
   0  -4   7  145.77    9.99
   0   9   6 1923.70   17.98
   3 -10   7   78.47    7.34
   8  -6   8   27.44    5.68
   8  -3   8   20.55    5.59
   9  -2   8    7.60    5.05
   9   9   6 1020.90   11.48
  -5   9   4  214.07    7.31
  -4  -6   5   21.05    6.36
  -4  10   4  364.46    7.62
  -3  -8   5  185.72    7.47
  -2   7   6   64.62    7.59
  -1   8   6   40.83    7.52
   0  -1   7    4.62    9.44
   1  -6   7  102.79    7.42
   1   3   7  258.49   10.98
   2  -8   7   89.01    8.59
   2   4   7    3.66    8.83
   3   5   7  309.86   10.73
  11  -3   8   65.76    4.99
  11   8   6    6.49    5.05
  13  -4   8   47.70    4.18
  -5   5   5  555.24   10.88
  -3   3   6  624.52   12.81
   0  12   3 1167.31    9.80
   1  11   5  491.51    9.98
   1  12   4  796.93    8.85
   6 -13   7    8.63    5.95
   7  11   5   25.59    5.09
  10  -7   8   62.33    5.46
  11  -6   8   32.00    4.88
  12  -8   8    2.71    3.93
  13   7   6    8.44    4.69
  14  -6   8   -0.21    3.18
  -6   5   4  553.15    9.43
  -5  -1   5   25.21    7.68
  -3   0   6  276.58   10.47
  -2  -5   6    8.12    8.17
  -1  -7   6    9.20    7.86
   0  -9   6 1753.62   16.42
   1  -3   7   96.34    8.04
   4  12   4   25.89    4.07
  11   4   7   -0.82    6.19
  15   2   7   51.85    4.91
  -6   2   4   94.79    6.18
  -4   6   5  242.13    8.88
  -2   4   6    1.77    5.95
   1   7   6   13.38    9.41
   2   1   7  111.39    7.97
   3  -7   7   32.99    8.74
   3   2   7    8.30    9.05
   3  12   3 4420.81   17.28
   4   3   7   10.57    8.75
   5 -11   7   17.97    7.07
   5   4   7  128.31    7.49
   8   4   7   90.58    8.37
   8   8   6   -1.61    6.92
   9  10   5  127.26    5.49
  13   3   7    4.07    5.17
  -5   6   4  166.42    7.23
  -4  -3   5  331.90    9.23
  -3   7   5  349.61    8.11
  -2   1   6   12.58    9.68
  -1   5   6    1.22    5.79
  -1   9   5   61.13    5.47
   0   6   6  645.93   11.26
   0  11   4  677.06    8.16
   2  -2   7  111.18    8.39
   8 -14   7  104.38    6.88
  -4   3   5   78.72    7.64
  -4   7   4   12.03    5.58
   3  -4   7  281.71   11.37
   3  -1   7   93.03   10.10
  10   7   6    4.03    6.55
  11   9   5   29.69    4.40
  18  -1   7    5.62    3.63
  -5   3   4  184.44    7.08
  -3  -5   5   52.84    7.30
  -3   8   4  334.95    7.84
  -1  -4   6   23.23    9.38
  -1   2   6    4.16    9.71
   3  11   4    5.49    4.50
   4   0   7  137.45   10.20
   6   2   7   85.70    9.24
   6  11   4  270.32    5.72
   7 -12   7    5.45    7.49
  10 -15   7  150.46    7.74
  16   0   7  127.45    5.97
  -3   4   5  135.69    8.23
  -2  -7   5    6.54    6.55
   0  -6   6  402.79   11.93
   0   3   6  289.13   10.64
   2  11   3   85.42    4.49
   3 -12   6  264.98    8.77
   3   6   6  213.10   10.78
   4  -3   7   91.43    9.62
   5  -8   7  292.81   11.10
   6 -10   7  198.78    9.37
   9   2   7  208.99    9.74
  14   5   6   11.69    6.01
  16   4   6    3.64    5.18
  -2   5   5  357.10    9.58
   1  -8   6   32.47    8.41
   1   4   6   10.22    5.95
   2 -10   6   -5.07    7.72
   2   5   6    8.33    6.21
   5  -2   7   -2.12    9.03
   8   1   7   11.88    8.38
  12 -16   7   -0.24    5.23
  19  -3   7   58.10    4.49
  -4   4   4 1564.82   13.63
  -1   6   5   16.81    5.34
   0   0   6 1860.84   18.71
   5  -5   7  108.41    8.40
  13   0   7  185.72    8.90
  14 -17   7   37.00    4.78
   1   1   6    5.53    8.88
   5   5   6   10.49    9.64
   6  -4   7    7.84    9.10
   7  -9   7  176.63   10.72
   8 -11   7   50.19    8.57
   8  10   4   73.24    4.51
  10   0   7    5.37    8.04
  11   5   6    3.05    7.75
  15  -1   7   93.93    7.70
  -3   5   4   10.97    4.75
  -2   2   5  172.03    8.47
   1  -2   6   17.60    9.24
   1   9   4    5.95    4.17
   2   2   6  -12.16    9.18
   3   3   6 1169.62   16.33
   5 -13   6    8.89    8.70
   7  -6   7  162.28   10.83
   7  -3   7   10.04    9.26
   9  -1   7    7.03    8.74
  11 -14   7    8.78    7.18
  12  -1   7  125.93    9.20
  19   1   6   28.58    5.31
  -2   6   4   68.75    4.71
  -1  -6   5  448.84   10.31
  -1   3   5 1129.07   13.68
  -1   7   4  994.84   11.22
   0   8   4   15.80    4.69
   3  -9   6 1313.23   16.02
   4 -11   6    0.29    8.31
   7   8   5  573.48    9.62
  10 -12   7  104.87    8.65
  13 -15   7   -7.18    6.16
  13   4   6   11.23    7.47
  14  -2   7    2.86    7.37
  15   3   6  313.55    9.08
  16  -3   7    1.49    7.19
  17   2   6   10.70    6.11
  21  -7   7    7.31    3.94
  -3  -4   4    1.00    3.69
   0  -8   5   79.57    7.54
   0   4   5  751.46   12.02
   2 -12   5  557.50   10.23
   2  -1   6   -7.21   10.15
   2   6   5  674.90   12.05
   4  10   3    7.53    3.58
   7   4   6   16.29    8.85
   8 -16   6   -0.44    8.10
  10  -3   7  143.77    9.99
  11  -2   7  142.98    7.81
  14   6   5   37.47    5.87
  15 -16   7  114.80    6.78
  18   4   5  162.36    6.07
  22  -2   6   -1.81    3.81
  -1   0   5  317.33    9.46
   1   5   5  278.97    7.94
   2  -4   6    5.07    6.64
   3   0   6  616.41   13.43
  12 -13   7  122.12    8.66
  13  -3   7  204.02    9.60
  15  -4   7   -8.47    6.96
  16   5   5   86.70    5.99
  19  -6   7   72.05    6.39
  -2  -6   4   99.96    6.53
   4   1   6   -6.82    9.73
   5   2   6   64.26   10.48
  10  -9   7   -7.40    6.99
  11  -5   7   18.48    8.84
  12  -4   7  128.92    9.62
  12   8   4   23.19    4.28
  14 -14   7   57.11    7.91
  17  -5   7  130.25    6.56
  18 -16   7   76.06    5.86
  20  -8   7    6.34    4.91
  20  -1   6   15.18    5.70
  -2   3   4 1584.32   13.73
  -1  -8   4   10.30    5.77
   0   1   5  323.05    9.95
   3  -3   6  216.19    9.10
   3   8   4  568.11    8.50
   4  -8   6   13.21   10.48
   7 -14   6    2.08    8.43
  12 -10   7  118.67   10.09
  12  -7   7    0.22    8.43
  13  -6   7  -11.96    8.20
  14  -5   7   92.43    8.83
  14   2   6   20.23    8.53
  16  -6   7  198.07    8.97
  18  -7   7   47.40    6.47
  18   0   6  312.02    9.32
  21 -10   7   57.10    4.30
  -1   4   4 2123.91   16.10
   1   2   5  902.53   13.24
   4  -2   6    9.83   10.94
   5 -10   6   13.39    9.81
   6 -12   6  808.83   14.45
   8   2   6    1.34    9.74
  10 -17   6    1.53    8.03
  13  -9   7   63.56    9.36
  14 -11   7   -1.95    8.33
  16   1   6    5.43    6.24
  17  -8   7   14.03    6.84
  19  -9   7    3.75    6.09
  21 -13   7   91.48    4.72
  23  -4   6    0.84    4.29
  -2  -3   4   11.50    5.01
   0   5   4  486.97    8.22
   1  -7   5  453.28   11.27
   3   4   5  240.88    9.87
   4  -5   6   11.18    7.20
   5  -1   6   33.81    9.92
   6   0   6  378.12   12.91
   6   9   3  937.07    9.04
   9   8   4    4.25    4.09
  11   2   6    0.89    7.72
  15 -10   7   78.59    9.24
  16  -9   7  195.56    9.40
  17 -11   7   22.68    7.54
  18 -13   7   73.26    7.70
  18 -10   7   15.88    6.32
  19 -12   7  109.06    7.23
  21   1   5   34.35    5.22
   4 -13   5  256.98    9.35
   5  -4   6  -10.49   11.53
  10   1   6   18.97   10.29
  15   4   5   26.71    7.61
  19   2   5  247.98    8.14
  21  -3   6   89.26    7.62
  24  -6   6  152.73    6.62
   9 -18   3 3245.10   36.63
   9 -15   3  913.55   22.36
  12 -21   3  389.02   22.64
  15 -15   3  710.60   24.18
  18 -18   3 1908.08   36.50
  23 -35   1  211.53   17.10
  23 -15   2  181.60   24.06
  26 -21   2  166.03   27.98
  27 -26   2   25.91   19.78
  28 -33   1  144.72   20.18
  29 -32   1   -9.23   15.41
  32 -21  -1   23.14   12.24
  10 -17   3   12.21   15.67
  11 -19   3   -2.36   17.67
  14 -22   3    2.44   15.93
  16 -17   3   48.42   18.86
  17 -22   3   14.80   18.16
  17  -9   2   60.51   10.27
  23 -30   2  194.63   24.09
  25 -19   2  768.09   31.22
  25 -11   0    1.68   10.44
  26 -27   2   11.22   22.86
  28 -18   1   34.49   15.65
  30 -28   1  306.96   23.85
  30 -25   1    4.99   22.03
  32 -25   0   29.61   15.05
  13 -20   3   24.39   13.90
  15 -18   3  353.21   15.97
  24 -29   2   67.81   24.21
  25 -28   2  530.59   22.85
  26 -24   2  272.42   21.27
  31 -32   0   26.80   14.17
  33 -29  -1    6.42    9.75
  17 -30   2   70.37   19.67
  18 -11   2  444.22   17.48
  18  -7   1  113.21   10.10
  20 -30   2  171.01   22.85
  24 -13   1  179.04   16.00
  25 -25   2  249.35   24.06
  25 -22   2   89.13   21.83
  28 -35   0    2.49   10.54
  29 -34   0    0.35   11.34
  29 -29   1   71.79   19.16
  29 -23   1   26.79   21.11
  30 -33   0  920.43   21.66
  31 -23   0   15.36   15.70
  15 -29   2   12.54   17.75
  21 -34   1   44.77   15.43
  21 -10   1 1028.24   19.01
  22 -16   2   56.55   20.04
  24 -26   2  210.53   24.54
  24 -20   2   26.59   22.67
  25 -33   1   80.61   17.76
  16 -10   2 1819.52   22.83
  18 -29   2   92.90   22.67
  22 -28   2   96.03   23.35
  23 -27   2  491.87   27.62
  24 -23   2  184.46   24.18
  27 -31   1  230.25   19.93
  30 -21   0  178.11   16.81
  31 -29   0   36.92   16.43
  32 -24  -1   39.48   13.07
  14  -9   2  922.80   17.19
  20 -15   2   35.13   16.38
  23 -24   2  206.69   24.62
  23 -21   2   15.58   19.77
  28 -27   1   86.12   21.09
  28 -24   1  237.75   24.22
  29 -19   0   42.00   14.80
  32 -27  -1  201.69   15.48
  10 -25   2  727.04   23.37
  17 -12   2  193.29   15.43
  19  -9   1   71.46   11.61
  21 -17   2  364.12   21.17
  22 -25   2  265.84   24.73
  22 -19   2  155.40   22.42
  22 -12   1  688.44   18.87
  25 -35   0  -10.01   13.50
  30 -30   0  424.32   21.06
  31 -22  -1  172.36   15.04
  12 -26   2  391.65   20.40
  15 -11   2  181.13   14.52
  20 -27   2   53.05   18.16
  21 -26   2   54.43   16.21
  22 -22   2  556.71   25.40
  23 -32   1  210.53   23.80
  27 -28   1   73.22   17.41
  27 -22   1  222.94   19.74
  29 -31   0   48.94   17.39
  30 -20  -1  305.70   16.69
  31 -31  -1  326.46   18.59
  32 -29  -2  -17.72    8.85
  32 -26  -2   43.22   10.72
  17 -32   1   83.69   19.40
  17 -27   2   66.26   17.92
  18 -14   2  262.14   15.22
  19 -16   2  706.43   22.65
  21 -23   2   31.74   22.18
  21 -20   2  130.44   20.97
  24 -12   0 2333.92   25.59
  25 -30   1    9.11   21.44
  26 -34   0   -0.54   16.94
  26 -29   1  119.26   18.43
  26 -20   1   57.83   15.20
  27 -33   0  182.39   18.33
  28 -32   0   -7.34   18.62
   9 -23   2  363.12   18.20
  15 -26   2  418.97   25.24
  17  -8   1    2.87    7.90
  19 -25   2  634.10   30.01
  20 -32   1   52.58   21.64
  20 -24   2  158.81   26.10
  21  -9   0  124.55   10.88
  22 -35   0  137.24   16.41
  25 -14   0   34.42   14.66
  26 -26   1    1.87   23.14
  31 -25  -1   65.10   16.23
  15 -31   1   79.96   20.37
  16 -25   2  413.97   28.65
  17 -15   2  186.64   19.63
  20 -21   2  142.98   17.26
  26 -16   0   25.83   15.93
  27 -35  -1  -10.05   12.77
  28 -34  -1  327.16   18.19
  28 -20   0   21.25   15.24
  29 -28   0   65.39   17.83
  31 -30  -2    3.69   12.89
  13 -30   1   89.01   19.88
  14 -12   2   94.97   10.95
  17 -24   2  355.52   27.56
  18 -23   2  219.67   24.59
  18 -17   2   44.05   13.47
  19 -22   2  133.69   20.45
  25 -27   1  362.50   29.77
  28 -29   0   46.57   23.45
  30 -23  -1   31.56   18.43
  31 -24  -2   79.18   14.66
  10 -22   2  582.94   22.84
  12 -23   2    6.17   20.68
  14 -24   2  537.94   25.14
  15 -14   2  214.34   18.29
  17 -34   0   11.77   17.02
  18 -20   2   38.36   21.08
  22 -30   1  156.79   21.83
  22 -15   1    7.66   17.51
  22 -11   0   13.70   12.57
  24 -28   1  160.09   22.09
  24 -19   1   38.74   24.49
  25 -24   1  672.61   27.31
  30 -29  -1   73.89   21.24
  31 -27  -2  319.93   17.71
   7 -19   2  795.80   21.26
  13 -13   2 2480.62   31.41
  16 -16   2   19.17   11.99
  17 -18   2  113.31   14.92
  19 -30   1  243.29   27.94
  19  -8   0    7.52   10.49
  20 -34   0    3.93   21.09
  24 -33   0  269.43   20.32
  24 -25   1 1265.76   37.90
  25 -13  -1   49.11   12.00
  26 -31   0   -2.77   23.62
  27 -30   0  424.33   23.24
  30 -31  -2  -10.30   14.19
  30 -22  -2   62.65   15.46
  11 -21   2  852.22   25.48
  13 -22   2 1020.43   27.34
  14 -15   2  215.84   18.41
  15 -33   0  480.60   23.64
  15 -20   2  101.13   19.57
  15 -17   2  186.97   19.45
  16 -30   1   22.44   17.81
  16 -19   2  382.24   17.95
  24 -22   1   43.34   21.23
  28 -19  -1  198.06   18.31
   8 -18   2  185.75   16.51
  12 -20   2  668.66   23.72
  14 -29   1    1.05   22.20
  14 -18   2  262.35   19.70
  20 -29   1   57.28   21.83
  20 -14   1   19.38   17.23
  22 -27   1  317.76   31.97
  23 -26   1  285.69   24.19
  23 -20   1    5.67   16.58
  24 -15   0  228.68   18.61
  25 -34  -1   41.33   20.11
  25 -17   0   32.13   19.55
  26 -35  -2  -15.62   10.48
  26 -15  -1  249.34   15.76
  27 -27   0 1856.24   40.50
  27 -17  -1   27.24   15.47
  28 -31  -1  188.60   22.61
  29 -32  -2    1.37   12.70
  30 -24  -3 1183.62   23.80
  10 -19   2  220.68   14.87
  11 -15   2   16.64   14.19
  12 -28   1  742.98   27.27
  13 -32   0   14.91   18.25
  17 -29   1  209.76   27.86
  18 -35  -1   -8.52   14.34
  18 -33   0  684.14   26.95
  22 -18   1  586.33   20.98
  23 -23   1  252.78   19.84
  26 -33  -1   71.94   21.22
  27 -34  -2  107.71   13.20
  27 -32  -1  118.76   21.59
  28 -33  -2   62.98   10.93
  28 -18  -2  146.54   15.39
  29 -27  -1   76.77   18.68
  30 -28  -2  257.07   15.39
  10 -27   1    9.51   17.18
  20 -10   0   80.81   11.95
  22 -32   0    2.38   23.03
  22 -24   1   54.55   23.50
  22 -21   1  146.08   23.25
  25 -29   0  -27.99   24.16
  26 -22   0   38.88   22.28
  15 -28   1  475.74   26.88
  18 -13   1  975.72   20.20
  20 -26   1  304.42   24.58
  21 -25   1  134.01   24.36
  21 -19   1  514.39   22.43
  24 -30   0 1136.87   33.66
  28 -32  -3   18.26    9.30
  28 -28  -1   33.91   23.17
  28 -22  -1   73.46   15.88
  29 -29  -2  108.99   19.25
  19 -32   0  -10.26   15.68
  25 -20   0   43.28   13.87
 -31   3  -1   96.72    5.51
 -27   5  -2  329.89    8.70
 -24  -8  -1   34.20    8.35
 -19  -8  -2   82.00   10.28
 -18 -15   0  439.80   11.45
 -14 -17   0    7.42    8.82
 -13 -15  -1  404.45   12.21
  -7 -11  -2  405.43    7.27
  -6 -10  -2 1182.03   11.24
  -3 -18   0 1427.99   12.33
 -30  -3   0  574.73    8.53
 -22  -5  -2  381.56   10.47
 -17 -13  -1   97.74   10.67
 -17  -9  -2   16.26    7.41
 -16 -17   1   88.97    7.68
 -15 -14  -1   11.50    9.31
 -10 -11  -2  897.02   12.09
  -9 -18   0 1079.04   13.43
  -4 -15  -1  653.00    8.62
  -3 -14  -1  569.02    8.27
 -26   6  -2  160.90    7.54
 -25  -6  -1   57.67    8.49
 -23  -3  -2   82.14    8.17
 -22  -9  -1  233.37   10.78
 -21 -14   2   65.88    4.27
 -20  -6  -2  150.06   11.82
 -12 -10  -2  471.77   11.04
 -10 -15  -1  527.68   11.76
  -6 -18   0  641.69   10.57
  -2 -17   0  117.45    5.65
 -26  -9   1   -8.37    5.41
 -21 -12   0  997.02   13.95
 -18  -7  -2  202.34   10.78
 -16  -8  -2  495.73   13.35
 -14  -9  -2  428.70   11.48
 -11 -17   0   29.00    9.48
  -8  -9  -2   67.37    6.01
  -7  -8  -2 1885.74   13.90
 -30   4  -1   16.59    8.48
 -26  -4  -1   74.52    7.95
 -23  -7  -1   10.10   10.59
 -20 -10  -1  277.23   10.35
 -19 -13   0   32.43   10.23
 -13 -18   2  256.87    8.82
 -12 -14  -1  167.94   10.68
  -6 -19   1  315.90    8.13
 -31  -2   1   25.69    4.89
 -29   2  -1  147.15   10.56
 -27  -2  -1   60.37    8.15
 -19  -5  -2   92.45   11.68
 -18 -11  -1  223.58    9.42
 -17 -16   2  173.90    8.31
 -17 -14   0   66.79   11.30
 -16 -12  -1  656.47   14.76
 -15 -17   2   76.91    8.13
 -14 -13  -1  568.64   11.74
 -13  -8  -2  199.52    9.95
 -11 -18   1   73.60    8.70
 -10  -8  -2  145.37    7.96
  -9 -14  -1  121.42    9.26
  -8 -17   0    0.93    8.38
  -5 -17   0   55.29    7.35
 -28  -4   0   12.46    8.05
 -24 -10   1  327.14   10.23
 -24  -5  -1   52.38   12.19
 -24   5  -2  211.09    9.03
 -21  -8  -1  200.08   13.35
 -17  -6  -2  116.52    9.38
 -15  -7  -2  168.82    9.17
 -13 -17   1  161.33   10.14
  -9  -7  -2  329.43    8.19
  -8  -6  -2  370.41    7.96
 -32   4   0   -0.43    6.65
 -29  -2   0   34.29    9.14
 -23   3  -2   13.18    8.54
 -22 -10   0    0.24    7.53
 -18  -4  -2  500.42   12.60
 -17 -15   1  113.78   10.45
 -12  -7  -2  677.59   10.80
 -11 -13  -1   34.17    9.58
 -10 -16   0   23.38   10.12
  -8 -18   1    8.66    7.40
  -4 -16   0    9.42    6.30
 -28  -6   2  252.59    6.14
 -25  -3  -1  534.87   14.79
 -22 -12   2   31.18    6.77
 -22   1  -2   31.96    7.57
 -20 -11   0   21.59   10.98
 -16  -5  -2  136.64    8.44
 -14  -6  -2   26.58    5.89
 -13 -12  -1   59.28   10.45
 -11  -6  -2  594.86   10.18
  -8 -13  -1  487.80    9.49
  -5 -18   1  424.60    9.10
 -28  -5   1   53.97    7.00
 -27   1  -1   36.45    8.84
 -26  -1  -1   27.24   10.79
 -22 -11   1   53.09    8.82
 -22   4  -2  170.66    8.30
 -18 -12   0  295.39   11.63
 -17  -3  -2   74.32    7.22
 -15 -11  -1  243.12   10.29
 -13  -5  -2  675.94   10.25
 -10 -18   2  199.29    8.89
 -10  -5  -2   58.74    4.79
  -7 -16   0   66.47    6.16
  -3 -15   0 1519.60   11.96
 -15  -4  -2   55.90    4.85
 -10 -12  -1  271.59    7.03
  -6   6   6  410.47   10.36
  -6  14   4  653.61    8.16
  -5  10   6   12.65    7.90
  -2   0   7  107.84    9.08
  -2  13   6    1.81    6.52
   1  -6   7  105.96    7.98
   5  -3   8    9.46    5.50
   5   3   8    0.23    4.31
   8  10   7   -5.53    3.58
  -8   3   4  186.51    5.48
  -8   9   4   13.95    5.31
  -5   1   6   13.73    7.73
  -4  11   6   -5.67    4.96
  -2   6   7    2.17    5.70
  -8   6   4  436.28    8.03
  -7   3   5  138.00    5.76
  -7   9   5   10.16    5.35
  -5   7   6    1.23    7.19
  -4  -1   6   -8.82    7.11
  -2  -9   4  314.27    6.40
  -1  -7   6    2.94    6.49
  -1   7   7  172.16    6.88
  -1  15   5  149.52    5.54
   0   8   7    9.67    7.22
   1   9   7   18.84    6.79
   4  -9   7  157.33    7.39
   7 -12   7    8.36    5.13
   7  -4   8   14.81    4.89
   7   2   8   -3.51    3.89
  10   9   7   -1.71    2.65
  -7   1   4  159.22    5.04
  -7   6   5  281.13    6.74
  -7  10   4  533.91    7.99
  -6   1   5  370.92    8.28
  -2  -5   6    4.34    5.65
  -1  -9   5  303.25    7.13
  -1   1   7   14.84    7.61
  -1   4   7  117.19    8.41
   1  13   6    3.91    5.42
   7  -1   8   37.72    4.79
  -4   2   6   -1.94    7.28
  -4   8   6   14.32    5.14
  -4  14   3   36.02    2.66
  -3  -7   4  460.72    7.09
  -2  15   4   31.12    3.41
   0  -1   7   15.10    7.81
   0  12   6  444.76    8.71
   2 -10   6    1.71    5.91
   2  15   5  436.99    6.26
   3  -7   7   24.63    7.30
   7   9   7  213.65    5.89
   8  -3   8   19.04    4.74
   8   0   8   18.99    4.11
   9 -13   7  235.28    6.96
   9  -5   8  106.34    5.14
  12  -8   8   -3.51    2.81
  -7   4   4   12.39    4.49
  -7   7   4  477.52    7.32
  -6   4   5  238.53    7.36
  -6   7   5  566.19    9.11
  -5  -1   5    6.94    3.97
  -4   5   6   18.93    7.26
  -4  12   5   14.43    4.66
  -3  -5   5  108.63    6.30
  -3  13   5   88.28    4.40
  -2  -7   5    8.10    4.08
   0   5   7  107.05    6.29
   1   6   7  307.19    8.62
   5 -13   6    9.61    5.18
   6 -10   7  260.82    7.48
  10  -4   8    0.46    3.74
  11   0   8    5.13    2.89
  -5  12   4   89.82    4.85
  -4  13   4  424.91    6.55
  -3   0   6  273.19    8.65
   1  -8   6   28.42    6.35
   2   7   7  188.62    6.61
   9   8   7    9.22    3.93
  11 -14   7    6.21    4.41
  12  -5   8   32.23    3.43
   3  12   6 1216.87   10.59
  14 -21   2  235.23   14.77
  20 -26   1  289.07   21.96
  20 -23   1   76.55   16.95
  21 -35  -1  101.73   13.21
  22 -15  -2  171.11   13.33
  23 -34  -3    2.22    8.97
  23 -22   0   29.52   12.97
  24 -33  -3  330.23   13.12
  24 -29  -4  -10.62    9.25
  24 -23  -4  119.58   10.67
  25 -28  -1  802.21   24.79
  25 -25  -1  536.34   20.71
  12 -17   2   88.66    9.64
  13 -22   2  742.41   17.08
  13 -19   2  137.73   11.28
  19 -14   0   35.92    7.10
  20 -16   0   17.67   10.24
  22 -34  -1  130.22   15.50
  22 -20   0   71.76    9.99
  23 -33  -1  159.89   17.26
  23 -28   0   47.48   13.97
  23 -21  -4   31.34   10.71
  24 -26  -4  102.48   12.55
  15 -13   1  234.97   10.50
  16 -30   1   20.41   14.34
  17 -36  -1    0.15    7.77
  17 -34   0   21.57   11.85
  18 -28   1  149.35   17.11
  18 -11  -1  142.48    8.11
  18 -10  -2  118.66    7.81
  19 -21   1  399.94   15.75
  20 -13  -3   30.11    8.27
  22 -29   0   20.51   17.96
  23 -30  -4    5.32    8.28
  24 -23  -1  190.80   15.18
  24 -21  -3 1474.99   22.55
  25 -30  -2   11.15    9.75
  25 -26  -3   29.38   13.79
  25 -24  -2  466.99   15.75
  12 -20   2  623.60   14.70
  14 -34   0    9.20   10.22
  16 -15   1 1512.89   18.10
  17 -17   1  126.63   10.42
  18 -33   0  656.86   19.05
  18 -19   1  212.18   10.09
  19 -36  -2   28.71    8.62
  21 -30   0  728.86   22.43
  21 -25  -5   80.72    8.68
  21 -17  -4  270.03   11.48
  22 -19  -4  233.71   11.90
  22 -17  -3   -6.49   10.54
  23 -19  -3    1.72   12.13
  24 -31  -2   85.06   13.39
  24 -29  -1   23.57   12.92
  24 -26  -1  351.26   18.50
  25 -27  -2  112.68   12.71
  11 -18   2  390.08   12.22
  19 -12  -2  962.82   14.17
  20 -31   0   19.75   16.85
  22 -31  -4  108.85    9.41
  22 -26   0   32.99   13.11
  23 -30  -1   44.86   17.48
  23 -24  -4  167.38   13.18
  23 -21  -1    5.91    8.98
  24 -30  -3 1023.15   18.49
  13 -30   1   95.87   13.41
  17 -13   0   20.80    7.82
  20 -14  -2   36.45    9.56
  21 -34  -2   98.17   12.35
  21 -17  -1  401.90   12.58
  22 -33  -2   37.98   10.56
  22 -19  -1  138.73    9.41
  23 -32  -2   61.36    9.92
  24 -28  -2  304.35   17.77
  10 -19   2  197.67   10.15
  14 -29   1    5.34   11.20
  15 -33   0  673.99   16.32
  17 -26   1    3.40   13.05
  17 -20   1  532.77   14.58
  18 -15   0 2177.52   19.67
  19 -35  -3   24.93    6.61
  19 -34  -1  503.88   17.21
  19 -17   0   28.27    9.35
  20 -33  -1   14.85   12.70
  20 -19   0   52.16    8.06
  21 -32  -1   -7.99   13.85
  21 -27   0   78.75   13.69
  21 -24   0 3096.98   30.90
  21 -16  -2  182.11   11.29
  22 -18  -2  556.35   15.42
  23 -27  -1  193.24   17.36
  23 -24  -1  106.84   11.92
  22 -32  -3    9.01    7.27
 -32  13   3   12.51    6.74
 -26   6   1  294.08   11.92
 -25   5   6    2.45    5.77
 -24   1   2  222.01   13.80
 -22   1   1  595.27   13.99
 -21  -2   2   22.76   13.17
 -15  -7   4  126.76   13.22
 -14  -7   2  212.95    8.82
 -12  -8   2  516.01   10.52
 -31  11   3   16.84    7.72
 -30   9   3  389.63   12.01
 -26   3   4   81.02   10.78
 -26   7   6   -0.61    4.28
 -25   3   5  141.57    9.50
 -19  -4   3   29.72   11.97
 -19  -3   5   41.37   11.97
 -17  -3   1  624.67   12.05
  -9  -7   1  950.80   12.21
  -7 -10   3   59.95    8.65
 -25   2   3   67.08   12.48
 -23   0   4  127.60   12.91
 -22   0   5  262.53   12.00
 -22   2   6   -0.36    6.18
 -13  -5   1  923.85   12.74
 -11  -6   1  304.43    9.12
  -7  -9   2  356.33    8.48
  -6 -10   4  162.50    9.26
 -27   5   4  248.42   12.22
 -26   5   5   20.59    8.74
 -22  -1   3   23.85   10.03
 -22   0   2  586.11   15.28
 -17  -5   3   38.99    9.97
 -17  -4   2  343.06   12.64
 -17  -2   6    2.63    9.76
 -17   1   0   28.03    6.50
 -16   1   7  142.25    7.18
  -9  -6   6  290.53   10.96
  -4 -10   3   21.57    6.46
  -3 -10   4  649.15   10.77
 -32  16   3   39.17    6.53
 -31  15   2   48.47    7.75
 -26   4   3   58.15   13.36
 -26   5   2   61.38   12.62
 -20   1   6   26.54    9.64
 -20   4   0    7.53    6.89
 -18  -4   4  550.90   14.87
 -15  -6   3 2545.22   22.79
 -15  -3   6  179.13   12.12
 -14   0   7   54.06    8.39
 -13  -7   3   26.86   10.90
 -13  -6   5   43.84   12.28
 -11  -8   3    7.35    9.35
 -11  -7   5   32.65   11.33
 -11  -5   6   -2.43    9.66
  -9  -8   2   55.20    5.82
 -28   9   5   36.55    8.26
 -27   7   5   50.82    8.85
 -24   2   4   44.53   12.82
 -24   5   1  211.97    9.24
 -23   1   3   39.54   15.30
 -23   2   5   54.02   11.15
 -20  -1   2  136.15   12.66
 -20  -1   5  158.78   13.88
 -19   4   7   38.51    5.73
 -18  -1   1  260.78   10.71
 -16  -5   4  100.48   11.30
 -13  -6   2   61.61    8.87
 -13  -4   6   -8.76    7.82
 -12  -1   7  142.43    8.36
 -11  -7   2  381.34    8.60
 -10  -8   4   20.60   11.23
 -31  14   3   21.42    9.18
 -30  13   2   80.73    9.72
 -29  11   2   97.98   11.22
 -25   7   1  180.94   10.93
 -24   6   6  108.99    9.16
 -23   2   2   29.15   10.22
 -21   2   1  426.96   10.30
 -21   6   0 6373.98   27.97
 -16  -2   1  313.78   10.52
 -14  -6   4    6.29    8.69
  -6  -9   3 1480.23   15.66
  -6  -8   5   97.94    9.26
 -18   3   0 1502.56   14.25
  -4 -25   3   17.29    7.76
   6 -21   3 2761.97   21.88
   6 -18   3 1816.16   17.26
   7 -28   2  467.82   13.93
   9 -26   2   26.57   11.47
  10 -19   2  203.58    7.42
  13 -26   0   16.23    6.11
  13 -25  -1  103.48    8.47
  13 -20   0    9.03    5.46
  -8 -23   3    9.57    6.43
  -6 -24   3 1174.97   14.65
   0 -29   2  100.36    9.86
   2 -25   3   16.72    9.02
   5 -22   3    7.14   10.52
   7 -32   0   24.00    7.73
   9 -17   2   63.01    7.42
  11 -17   1  776.88    9.96
  12 -22   1  268.29    7.80
  13 -23   0   19.12    7.12
   0 -31   1  347.85    9.84
   1 -32   0    1.19    6.44
   4 -23   3    8.75    7.94
   5 -19   3    3.91    9.55
   6 -32  -1  155.13    8.60
   6 -31  -2  215.14    7.76
   7 -30   1   19.71   11.87
  11 -26   1  236.80   10.36
  12 -18   0  987.76   10.70
  -3 -24   3  485.11   13.52
   3 -12   3  458.84    9.14
   4 -28   2  133.34   12.75
   8 -24   2  733.81   15.37
   8 -15   2 1370.39   12.29
   9 -20   2  348.75    8.82
  10 -27   1   18.69   10.30
  11 -23   1   18.71    9.10
  12 -26  -1  225.81   10.19
 -11 -20   3   17.10    7.58
  -2 -30   1    2.35    7.27
  -2 -28   2  191.85    8.74
   3 -31  -2  178.75    6.54
   4 -20   3    2.06    9.55
   7 -30  -2   56.29    7.46
  10 -27  -2  107.11    7.87
  11 -27  -1  175.28   10.10
  11 -20   1  220.32    7.14
  12 -24   0 2269.97   18.29
  12 -21   0  133.01    7.68
  -9 -21   3  483.98   10.99
  -7 -22   3    5.94    8.49
  -5 -23   3   19.27    9.21
  -4 -27   2  619.26   12.82
  -2 -23   3   53.60   10.81
   1 -30   1   60.33    9.29
   2 -22   3   12.31   10.65
   4 -30   1   73.40    8.79
   5 -31   0   31.47   10.25
   8 -18   2  200.19    8.15
   9 -28  -2  175.78    9.07
  12 -23  -1   -3.00    6.53
  -4 -29   1    7.96    6.19
   2 -31   0   28.84    9.08
   2 -27   2   61.13   11.50
   5 -29   1   64.51   11.98
   9 -29  -1  281.62    9.80
  11 -23  -2  135.42    6.76
   9 -25   1  364.69   10.72
 -24  13   5  187.10    8.54
 -23   8   5    8.77    9.44
 -22   8   3   16.51    9.52
 -22   8   6    6.05    8.26
 -19   0   5   55.39   11.76
 -18   0   6  369.43   12.65
 -14  -6   4    0.31   11.03
 -14  -5   3   32.43    9.52
 -14  -5   6   15.62   10.21
 -12  -5   2  223.79    7.85
  -7  -9   2  309.26    7.83
   1 -15   4  427.56    9.76
 -21   4   5   23.22   11.90
 -20   2   5  139.42   10.50
 -20   8   2  694.29   11.25
 -19   2   3   13.57   10.22
 -19   2   6   -0.46   10.48
 -18  -1   4   36.11   13.17
 -16   0   2   28.16    7.73
 -15  -1   7   92.26    8.42
 -10  -9   5  236.55   13.18
  -9 -10   4    3.65    7.54
  -9  -9   3 3235.08   23.00
   1 -14   3  103.61    6.48
 -22   7   4   -4.53   11.79
 -20   4   6   10.74    7.68
 -20   9   7  100.93    6.19
 -19   1   4   54.63   12.33
 -19   6   2  150.85    8.47
 -16  -3   5  378.61   15.60
 -15  -3   3  794.35   15.14
 -12  -4   7    8.45    9.82
 -10  -6   2 1663.70   16.04
  -8  -4   8   -1.47    5.10
  -7 -10   6    5.66   11.35
  -1 -14   4  508.14   11.87
 -22  11   3   43.46    8.45
 -22  11   6   11.79    7.73
 -20   3   4  269.98   11.24
 -19   7   7   83.06    7.75
 -16   1   7  148.46    9.25
 -15  -4   4  208.85   10.40
 -13  -3   2  160.30    7.46
 -12  -7   4  261.06   12.12
 -12  -6   3 1871.54   18.32
 -12  -6   6  300.40   12.16
 -11  -1   8  113.10    6.37
  -5 -12   4  172.15    9.37
  -5 -11   3    2.78    7.77
  -3 -13   4   47.25    9.67
  -1 -13   3   34.10    6.60
  -1 -13   6   13.23    8.96
 -23  12   4   17.79    9.34
 -22  14   6    3.53    7.53
 -20  11   2  382.88    8.99
 -18   5   7   63.08    8.55
 -17   3   7   36.69    8.44
  -8  -7   2 1184.10   13.51
  -6  -5   8   34.14    5.60
  -5  -9   7  104.14    9.51
  -3 -12   3 4518.30   24.41
  -3 -10   7  256.55   10.69
 -18   1   5   93.81   13.08
 -14  -4   5  137.13   12.47
 -14  -1   2  186.05    6.82
 -13  -2   7   -1.43    8.32
 -12   1   8   76.47    5.81
 -11  -7   5   28.27   12.81
 -10  -8   4    9.88   11.73
 -10  -7   3   -2.65    7.93
 -10  -7   6   12.82   12.43
 -10  -5   7  122.26   10.44
  -4 -12   5  177.52   11.80
  -2 -13   5  201.97   10.96
 -22  10   4  491.95   12.29
 -20   5   5   82.47   11.33
 -19   3   5  608.21   14.47
 -17   0   4   49.71   11.79
 -17   1   6    4.46    8.23
 -13  -5   4  420.54   11.75
 -13  -4   3   17.29    6.48
 -13  -4   6   -7.42    8.37
 -13   3   8   14.13    4.94
 -11  -4   2  154.48    6.36
 -18   3   6   87.36    8.60
 -15   1   2  235.89    6.59
  -8  -9   4   29.54    7.58
 -24  19   5  106.58    9.55
 -23  12   4   20.47   10.37
 -23  22   3   34.18   11.17
 -23  23   5  112.81    6.92
 -23  24   4  167.79    8.85
 -22  11   3   54.33   10.30
 -20  15   7    2.98    4.67
 -19   5   3   32.95    8.95
 -19  16   1 1695.45   13.98
 -18  11   1  157.03    5.75
 -17   9   1  124.38    6.34
 -16   3   2  221.49    7.37
 -16   7   1  568.42    9.25
 -13  -1   6    8.88    7.41
 -12  -3   3 2441.02   16.41
 -10  -5   4  344.17    7.76
 -24  17   4  348.20   10.88
 -23  14   5  225.26   10.24
 -22  10   4  467.70   13.14
 -22  20   6   14.38    5.54
 -22  25   4    0.75    6.31
 -21   9   3  357.13   11.24
 -21  13   2  212.89    8.96
 -21  26   4  128.01    6.09
 -20  23   2   18.72    5.68
 -17   4   6   17.93    7.67
 -14  -1   5  135.72    7.86
 -14   3   7    7.68    6.31
 -23  16   3   29.79    8.29
 -22  17   6   12.87    6.05
 -22  24   5   96.30    6.25
 -21  19   2  399.92    9.51
 -20  11   2  358.33    9.04
 -20  26   5  109.09    4.56
 -19  13   7  200.16    6.77
 -18   7   2  425.67    8.45
 -18  17   1    9.80    4.70
 -17   5   2   98.58    5.23
 -16   1   4  566.45   11.18
 -13  -2   4   36.24    6.20
 -23  15   4  402.87   11.16
 -23  20   5    9.55    5.54
 -22  12   5   17.88    6.59
 -22  14   3    8.19    8.71
 -21  10   5  175.84    9.79
 -21  24   3 2680.75   19.39
 -20  10   6    2.43    7.48
 -20  25   3   -7.60    5.24
 -19   6   5   12.30    8.08
 -19   8   6    8.36    7.75
 -19   9   2  221.87    6.66
 -19  16   7  124.86    5.02
 -15   5   7  204.93    7.24
 -14   1   6    4.83    6.80
 -10  -4   3   33.97    3.62
 -23  18   4  314.92   10.98
 -22  13   4  350.97   10.48
 -22  20   3    5.10    9.28
 -21  15   6  625.77   10.40
 -21  21   6  320.44    6.55
 -17   4   3   37.08    6.17
 -16   7   7  185.15    7.26
 -13  -1   3   75.88    5.71
 -11  -2   6   -2.32    5.02
 -22  15   5  215.40    9.51
 -22  17   3   13.85    9.25
 -22  22   4  775.87   11.91
 -21  12   3  449.24   10.88
 -21  18   6   70.98    6.08
 -20  14   2   35.67    6.12
 -20  20   2   38.32    6.37
 -18   5   4  414.99    9.95
 -18   6   3  967.10   11.79
 -17  15   1  611.98    7.96
 -16  10   1 1419.04   11.56
 -12  -2   5   99.38    6.31
 -12   2   7  134.56    6.44
 -22  18   5  226.63    9.24
 -21  11   4  169.17    7.77
 -20   9   4  129.66    8.71
 -20  10   3   11.61    5.05
 -20  13   6    0.27    6.59
 -19   7   4  448.39   10.60
 -19   8   3    1.98    6.62
 -19  12   2  831.56   10.21
 -19  23   6   -2.33    3.62
 -18  14   7   51.11    5.15
 -18  17   7    3.49    3.72
 -16   3   5  428.29   10.34
 -16  19   1  565.15    7.11
 -15   3   6 1206.97   13.52
 -15   4   2   28.56    4.38
 -14   0   4  805.31   10.73
 -19  21   2  208.39    5.84
  -3  10   5  363.82   12.14
   2   2   3  103.63    5.98
   7   2   2   63.02    7.06
   8   3   2 1837.37   12.91
  -8   6   4  508.39    9.58
   2   0   2  316.45    7.78
   6   1   2 2821.88   14.93
   7   4   3   12.17    7.52
   9   9   3 3395.67   21.14
  11   7   1  154.37    4.77
  -6   5   4  644.62    9.28
  -1   0   2  501.46    7.31
  -1   4   4 2050.17   16.68
   1  11   5  512.57   14.37
   6   3   3 3500.48   18.79
  -8   2   2 2091.03    8.58
  -7   9   5   22.16    8.50
   1   1   3   61.80    7.54
   5   2   3   17.99    5.43
 -10   3   2 2145.62    7.78
  -5   8   5  114.24    9.64
  -2   1   3   86.83    6.78
   5   0   2 1312.55   10.90
   9   2   1   93.82    4.80
  10  10   3    5.47    6.85
  -6   1   2  271.41    4.36
  -2   3   4 2408.23   17.16
   1   3   4 1239.89   13.91
   4   1   3   23.25    5.42
  10   3   1  110.57    4.65
  10   7   3   -6.92    6.76
  10  13   3   91.06    7.81
   3   0   0 4626.80    5.77
   8   2   0    2.90    2.16
   9   3   0 8243.11   13.63
 -10   9   5  268.04    9.85
  -6   7   5  658.09   12.80
   4   3   4   23.90    8.11
   7   0   1 3568.06   12.40
   8   6  -1  717.25    3.50
  11   4   1  122.41    4.59
  -7   2   3    5.98    4.32
  -5   3   4  206.85    7.91
   0   0   3 6167.84   21.90
   1  -1   2  495.73    7.81
   3  -1   1 3586.05   10.41
   3   0   3 1849.61   13.94
   4  -1   2 2070.31   12.32
   5   3  -1  469.58    3.05
   8   2   3  161.81    6.59
   9   3   3  418.26    9.80
  11   8   3   21.66    6.94
  -9   3   3 1322.24    9.18
   0  -1   1  690.78    5.25
   2   6   5  683.61   12.69
   3   2   4  193.15    7.24
   7   1   3   67.59    5.84
   9   1   2  697.98    7.90
   9   8   4   11.42    6.55
  10   4   0   73.03    2.74
   6   0   3  832.02   11.15
   8   0   2  619.34    8.19
  11   3   2  204.94    5.07
  11   5   3   10.16    6.96
  -7   6   5  572.14   11.82
   2   1   4 2727.70   18.69
   7   3   4  962.33   12.30
  10   9   4   20.32    8.13
  12   4   2  147.02    5.96
  12   5   1  470.80    6.23
  -9   7   5   87.84    8.26
  -2  -1   2 1234.55    8.73
   0   4   5  722.61   13.44
   2  -1   3  129.59    7.70
   4   5   5  544.91   13.27
   5   6   5   51.76    7.63
   6  -1   1 1795.23    9.07
   7  -1   2  997.66   10.92
  -3   4   5  139.37    8.95
   3   4   5  225.27   11.16
   5  -1   3   18.04    7.42
   6   4  -1  972.84    4.29
  -1  -1   3  150.26    6.92
   3  -2   2 1225.74   10.48
   7   5  -1    4.48    1.51
  -6   2   4   98.20    6.69
   1   0   4   49.89    5.81
   2   3   5   79.84    7.75
   9   0   3 5509.24   24.27
  -4   1   4 1111.66   11.07
   5   3   5  149.66   10.57
   6  -2   2 1468.00   10.68
   6   4   5   26.18    7.36
   8  -1   3   83.51    7.85
   8   1   4   -1.03    7.91
   8   6   5  164.19   10.99
   9   2   4  822.85   11.84
  10   3   4  409.20   11.53
  11   5   0   10.58    2.16
  12   3   3 2088.62   16.93
  -6   4   5  245.20    8.24
  -4   3   5   79.26    8.13
   0  -2   2  326.34    5.60
   1   2   5  883.39   14.32
   4  -2   3   44.41    5.32
   7   0   4  534.44   11.37
  11   4   4   18.34    6.60
   1  -2   3   55.76    5.15
   7  -2   3   -6.92    7.17
  10  -1   2  314.13    7.49
  10   0   1  347.95    5.80
  11   1   1  696.10    6.96
  12   1   2  206.37    6.75
  12   5   4  397.69   11.15
  13   4   3   13.20    4.98
   0  -1   4   44.70    7.39
   2  -2   1 2413.53    8.90
   3   1   5  100.19   10.02
   5  -2   1   90.15    5.08
   6  -1   4  215.30    9.47
  12   2   1   70.25    4.12
  13   2   2  119.41    5.94
   5  -3   2   20.98    6.44
   7   2   5   79.15   10.15
   9  -2   2 1888.81   12.49
  14   5   3    1.33    6.31
  -4  -1   3   88.53    5.83
   3  -3   3 1083.97   11.44
   6  -3   3 8435.05   27.20
   6   0   0  617.78    3.62
   6   1   5  574.91   13.56
  10   0   4   23.48    8.21
  11  -1   3  129.53    7.55
  13   6   4  166.28    7.89
  -5   2   5   71.11    7.72
   2  -3   2  746.31    7.51
   2  -2   4 2270.22   17.16
   2   0   5  218.12    9.85
   5  -2   4    6.07    5.67
   5   0   5  515.45   13.11
   9  -1   4   22.54    8.21
  13   1   3   89.66    6.14
  13   3   1   66.69    3.93
  -7   3   5  225.60    7.54
  -5   0   4  488.26    8.87
  -3  -1   4 1998.52   15.05
  -3   1   5  765.88   12.60
   8  -3   2 3376.41   14.82
   8  -2   1 1421.38    9.01
  13   3   4   50.05    8.68
  14   2   3   76.87    7.03
  -1   0   5  298.01   10.14
   0  -3   3 1795.55   12.83
   0   3   6  265.34   13.35
   9  -3   3 1718.55   14.69
   9   1   5  231.20   11.64
 -10   2   3    0.93    2.13
  -5  -1   2  456.89    5.06
  -3  -1   1  778.82    4.07
   4  -1   5  154.84    8.55
   7  -3   4    4.50    8.19
   8   0   5   76.54    8.09
  14   4   4  287.10   10.65
  -7   0   2 1115.58    6.23
  -5   4   6   -6.47   10.16
  -3   3   6  529.06   14.79
   7  -1   5  610.39   13.98
   8  -4   3   58.46    8.03
  12  -1   4 1048.24   15.62
  13  -1   2  617.61    8.86
  15   3   3  589.55    9.14
  -1   2   6   -1.09    9.59
   1  -3   4 2319.82   16.18
   2  -4   3   95.45    7.57
   4  -4   2  921.20    8.22
   7  -4   2   93.39    5.06
  13   0   4 1272.80   15.88
  14   0   2  856.13    9.76
  -4   0   5  669.64   11.75
  -1  -3   2 1896.84    9.76
   1   1   6   20.63   10.30
   3  -2   5  989.54   13.98
   4  -3   1  764.17    7.08
   6  -4   4   81.65    8.60
   6  -2   5  224.32    9.67
  10  -3   4  542.18   11.82
  11  -3   2 1084.11    9.67
  12  -3   3 3088.84   20.96
  14   1   4  367.02   10.43
  -6   1   5  380.32    9.59
  -2  -1   5  944.68   13.61
  -1  -2   1 4219.50    9.99
   3  -4   4 1195.01   13.71
   7  -3   1   53.16    4.06
  10  -1   5  299.17   10.57
  15   0   3  390.26    9.28
  -4   2   6    1.63    9.20
   0  -2   5  192.55    9.63
   4  -5   3   16.36    7.64
   5  -3   5  317.24   12.01
   7  -5   3   33.32    8.04
   9  -4   4  203.90    7.76
   9  -2   5   14.60    7.58
  10  -4   2 3557.86   16.05
  11  -4   3   21.72    6.25
  12  -1   1 3055.50   12.94
  -2  -3   4   15.15    6.77
   1  -4   2  475.40    6.22
   8  -3   5   69.28   10.54
  11  -2   1 1624.92    9.95
  13   0   1 3328.22   13.53
  -5  -2   3   -6.31    4.54
  -3  -3   3 9019.76   25.14
   0   0   6 1796.47   21.16
   5  -5   4  489.83   10.90
   6  -5   2  398.66    6.57
   8  -5   4  372.75   10.68
  10  -5   3   28.24    6.02
  13  -3   4  747.89   13.94
   2  -1   6   -5.03   10.30
   7  -4   5  382.06   12.94
   9  -5   2 2217.81   13.73
  12  -4   4  419.18    9.77
  12  -2   5  566.71   14.99
  15  -1   4  516.91   12.30
  -8   0   4    2.23    2.75
  -7  -1   3   78.96    3.84
   1  -5   3   19.76    6.95
   1  -3   1 4364.20   11.81
   2  -5   4  188.45    8.60
   3  -5   2 1474.28   10.81
   4  -4   5  554.47   11.77
   6  -6   3 1646.66   14.47
   9  -6   3 2628.81   18.06
  11  -5   4    3.25    8.29
  11  -3   5  191.04    9.81
  16   0   4  417.73   13.07
  -1  -3   5  120.22    8.75
   7  -6   4  895.94   13.37
  10  -4   5   27.12    7.96
  14  -3   2  297.48    7.68
   1  -4   5  104.90    9.15
   3  -6   3 8789.75   28.33
   6  -5   5   28.26   10.06
   6  -4   1  566.73    6.29
  10  -6   4  348.66   10.80
  10   1   0    2.97    2.15
  13  -5   3   48.45    5.63
  16  -2   3    6.10    4.69
  17   1   4    0.10    9.08
   1  -2   6   14.74    7.66
   8  -6   2 1528.05   12.03
   9  -5   5  349.02   11.18
   9  -4   1 3046.19   13.20
  12  -6   3 4267.42   22.39
  12  -5   2   38.44    6.65
  17  -1   3   44.12    7.03
   8  -7   3   34.18    7.97
  15  -4   4   50.92    7.36
  16  -3   4   56.45    8.62
  -1  -5   4  163.66    8.11
   3  -4   1 1299.16    7.74
   5  -6   5  347.58   12.43
   5  -1   0   -5.30    1.86
   6  -7   4  220.08    9.66
   8  -6   5  307.18   12.81
   9  -7   4  490.56   10.19
   9   0   0 5999.34   10.45
  11  -6   2  164.72    7.68
  11   2   0    3.76    1.66
  12  -5   5   88.86   11.50
  13  -6   4   97.27   10.00
  17  -2   4  430.90   11.89
  -5  -3   4  354.88    7.66
  11  -6   5   65.77   10.97
  17   0   2   33.17    5.10
  -2  -4   5  200.22    9.42
  -2  -2   6    1.84    7.24
   0  -5   2 1235.18    9.54
   0  -5   5  484.99   12.31
   0  -3   6  486.68   14.79
   3  -7   4    6.56    7.68
  16  -5   3   15.85    7.93
  18  -1   4    9.61    8.74
  -4  -3   2  121.62    4.09
  -2  -5   3   27.59    6.56
   2  -6   2 1130.27   10.10
   2  -6   5  222.45   11.04
   7  -8   3   40.07    7.98
   7  -7   2 1120.57   11.14
   7  -7   5  137.60   11.30
   8  -5   1  703.87    8.44
  10  -8   3   68.13    8.19
  10  -7   2 2394.97   15.24
  10  -7   5  301.37   13.70
  13  -3   1 1576.47   10.41
  14  -2   1   57.27    4.45
  17  -4   3   76.17    7.51
  -4  -4   3   32.71    5.05
   2  -7   3   32.72    7.35
   5  -8   4  268.16   10.12
  11  -8   4  546.55   10.89
  12  -4   1  395.83    7.03
  15  -5   2  176.57    7.37
  16  -6   4  174.52   10.11
  18  -3   3  545.74   10.89
   5  -5   1 1655.50    9.52
  13  -7   5  227.27   13.76
  15  -7   4  356.97   13.75
  18  -4   4  681.50   13.47
   4  -8   3   32.66    7.89
   4  -7   2 4984.90   18.34
   6  -8   5  550.57   14.42
   9  -8   5   55.99    8.60
  10  -9   4   61.37    9.74
  13  -7   2  162.81    7.87
  14  -8   4  691.57   15.54
  -6  -3   3 2763.75   13.64
  -6  -2   2 1537.85    7.56
  -1  -4   6   13.86   10.99
   1  -5   6   -9.62   11.55
   7  -9   4  161.39    7.84
   9  -9   3 5019.62   23.33
  -2  -6   4  122.98    7.85
   0  -7   4  481.86   10.48
  -1  -6   5  448.71   10.60
   1  -7   5  439.94   11.10
   3  -8   5  118.70   10.87
   6  -8   2 1949.91   12.84
   7  -6   1 2429.40   13.08
  11  -9   5   62.95   11.47
  12  -8   2 1192.49   11.50
  18  -6   3  507.51   11.44
   4  -9   4  242.28    8.08
   9 -10   4   13.05    6.51
  10  -6   1 1064.68    9.87
  12 -10   4  920.22   16.33
  17  -8   4   31.49   11.28
  18  -7   4  293.21   11.94
   0  -4   1 2289.93    9.80
   2  -5   1   10.63    5.95
   6 -10   4  249.91   10.59
  19  -6   4  337.71   12.66
  -1  -7   3  111.15    7.40
   3  -9   3 3846.06   20.65
   7 -10   5  270.83   12.94
   8  -9   2 1038.05   11.95
  11  -9   2 1724.72   13.55
  14 -10   3   29.42    8.31
  17  -6   2  452.64    9.30
  -3  -6   3 1407.32   11.84
  -2  -3   1  122.18    3.99
  -1  -6   2  846.80    8.91
   1  -7   2 2197.09   12.38
   3  -8   2  146.74    7.80
   4  -6   1  297.49    7.91
   8 -11   4  511.66   13.05
  11 -11   4  617.80   12.52
  14  -5   1 1520.44   11.17
  15  -4   1  245.18    6.08
  18  -5   2  418.89    8.73
   5 -10   3   38.22    5.97
   7  -2   0   43.55    3.76
   9  -7   1  189.23    7.63
  13  -6   1  735.90    9.10
  14 -11   4   40.79    9.08
   0  -8   5   87.06    9.87
   1  -9   4   -7.05    7.85
   2  -9   5   72.61   10.28
   5  -9   2 2725.41   16.30
   9 -11   5   91.97    9.59
  19  -8   3   11.45    8.60
  19  -4   2  285.53    7.52
  -3  -5   2 4241.04   14.98
  -1  -8   4    1.70    5.37
   5 -11   4   41.16    9.57
   6  -7   1 2404.29   13.75
   7 -11   3    4.51    5.78
  10 -12   4  895.79   16.53
  10 -10   2 1100.49   11.64
  13 -12   4  718.44   16.64
  13 -10   2 1187.32   13.65
  17 -10   3   -7.26    8.04
  18 -10   4   10.92   10.76
  20  -7   3   31.03    8.10
  -5  -5   3   40.82    4.34
   7 -10   2 2891.22   17.62
  11 -12   5  337.56   14.78
   4  -2   0   15.75    2.57
   7 -12   4   95.11   10.21
   8 -12   5   28.57   11.40
   9 -12   3 3664.39   22.75
   8  -8   1 1264.29   11.83
  11  -8   1  220.74    7.89
  12 -13   4  888.43   17.68
  12 -11   2 2186.84   17.29
  18  -8   2  288.21    8.93
   0  -9   3 5295.99   23.75
   4 -11   3   11.17    7.88
   9 -13   4  504.42   14.54
   9 -11   2  518.32    9.21
  19  -7   2 1013.07   12.45
  -5  -4   2 2569.04   11.11
   1 -10   5  169.06   11.28
   3 -11   5  170.89   12.28
   6 -12   3 3471.10   21.91
  10  -2   0  102.18    3.27
  11  -1   0  210.73    3.11
  14 -13   3   79.37    9.55
  15 -11   2  156.49    9.08
  -8  -1   2   72.20    2.13
  -2  -8   3    6.92    6.25
  -1  -9   5  256.04   11.25
   2  -9   2   34.50    5.26
   4 -12   4  268.14   11.20
   4 -10   2   65.00    8.10
   5 -12   5   67.84    9.01
  11 -14   4    0.82   11.62
  14 -14   4  856.89   17.34
  15  -7   1  989.60   10.46
  16  -6   1 1242.51   10.94
  19 -12   4  197.89   10.62
  20 -10   3   31.97    7.18
  21  -9   3  556.53   12.69
   0 -10   4   24.11    6.04
   0  -8   2  526.55    7.55
   1  -6   1 2397.91   12.34
   3  -7   1  218.38    6.20
   5  -8   1  479.88    9.66
   6 -11   2 1393.92   14.07
   6  -3   0 8281.67   14.89
   7 -13   5  137.43   10.62
   8 -13   3   75.03    6.82
  10  -9   1   58.50    7.74
  11 -12   2 3036.89   20.29
  14  -8   1  647.03    8.51
  17 -13   3    5.35    9.94
   8 -14   4   34.11   10.31
   9 -14   5  458.99   16.30
  13 -14   3   27.15    9.18
  14 -12   2  105.71    7.00
   7  -9   1  795.33   10.81
   8 -12   2  217.72    7.72
  13 -15   4   42.33   12.03
  16 -14   3   35.66   10.20
  19 -10   2  283.52    9.44
  -8   3   1  315.14    3.44
  -1  -5   1 1845.95   10.09
  13 -13   2 2398.23   19.37
  18 -11   2  308.77    8.33
  20  -9   2  192.25    8.60
   1 -11   3   12.59    7.83
   2 -12   5  640.25   16.01
   4 -13   5  245.38   13.66
   5 -13   3   40.04    6.26
   6 -14   5  156.48   13.42
   9 -10   1  696.41   11.11
  10 -13   2  916.12   13.65
  12 -10   1  495.24   10.08
  15 -15   3  639.26   14.05
  20 -13   3   29.75    9.80
  21 -12   3  194.22   11.32
   0 -11   5  100.04   10.98
   3 -13   4  375.65   12.47
   5 -14   4  356.27   13.56
   7 -14   3   55.48    6.82
   8  -4   0  100.04    4.91
  12 -16   4   21.23   12.22
  15 -16   4  528.33   16.75
  16 -13   2  150.27    9.87
  19 -14   3   23.32    9.39
  22 -11   3   64.96    9.61
  -1 -10   3  154.32    8.04
   3 -11   2 2640.28   17.45
   5 -12   2 1392.09   14.45
   9 -15   3  877.06   14.66
  16  -9   1  891.82   11.12
  17  -8   1    4.39    6.09
   1 -10   2 1032.36   11.89
   7 -13   2 1116.18   14.27
  11 -11   1 1517.08   14.41
  12 -14   2  127.40    7.77
  14 -16   3   14.44   10.51
  15 -14   2  195.46   10.48
  15 -10   1  651.21   10.69
  -4  -6   2 3777.26   14.96
   4  -9   1 2055.20   13.19
   6 -10   1 2485.28   16.13
  11 -16   3   11.38    9.56
  17 -16   3  190.95   12.56
   2  -8   1 1201.12   10.05
   5  -4   0    2.41    4.66
   8 -11   1 2997.09   18.30
  11  -4   0   53.75    3.87
  19 -13   2   49.39    8.78
  20 -12   2  563.66   11.90
  21 -11   2  979.75   14.18
  -3  -9   3 3243.97   18.52
   3 -14   5   41.74   12.80
   3  -3   0 4840.84   11.24
   6 -15   3  700.08   13.47
   7  -5   0   48.98    5.88
  11 -15   2   39.27    9.90
  12  -3   0  299.98    4.48
  14 -15   2  247.45    8.93
  18 -14   2  229.80    8.54
  -3  -4   1    1.40    4.36
   1 -13   5  119.72   13.19
   4 -15   4   33.46   11.23
   8 -16   3   20.99    9.51
  10 -12   1 3741.68   21.08
  11   2   0   -0.32    1.57
  13 -18   4  431.15   17.39
  13 -12   1  837.80   12.58
  -7  -3   2 1930.69    7.89
   2 -14   4   31.27   10.65
  10 -17   3    3.60    9.87
   0 -12   3 1756.49   15.51
   4 -13   2 2045.18   16.17
   8 -15   2 1839.12   18.27
   9  -6   0  777.66    8.67
  13 -16   2  215.45    9.03
  15 -18   3  365.16   14.27
   5 -11   1  448.48   10.81
  12 -18   3 1011.70   17.98
  12 -13   1 1889.63   15.82
  18 -18   3 1900.08   24.11
  21 -14   2  225.65   11.17
  -3  -8   2 1752.47   12.15
   3 -10   1 1416.77   13.45
   7 -12   1   29.77    6.61
  19 -16   2  607.81   14.73
  20 -15   2   47.60    7.99
  22 -13   2 1372.05   17.12
   6  -6   0  540.07    8.32
   7 -17   3  -11.54    9.74
   9 -13   1 2112.09   16.35
  12  -6   0 1456.11    9.92
  13  -2   0   97.16    2.81
   4  -5   0   11.63    5.98
   5 -17   4  307.58   14.43
   7 -18   4  119.62   13.52
   8  -7   0   12.65    7.10
   9 -18   3 3455.80   26.82
  11 -14   1    1.36    9.65
  13  -5   0    9.25    3.90
  14 -14   1 1167.70   13.64
  20  -8   1  460.66    8.21
  21 -18   3  232.09   12.22
  -6  -5   2  155.99    4.63
  -2  -6   1 1417.71   10.03
   1  -9   1   21.49    7.80
  11 -19   3   -4.47   11.59
  14 -18   2  282.87   12.55
  18 -13   1 1126.00   14.31
  19 -12   1  579.28   11.06
   1 -14   3  101.08    6.96
   9 -17   2   68.83   10.57
  10  -8   0    2.44    6.65
  16 -20   3   36.04    9.53
  17 -18   2  123.44    9.69
  17 -14   1  556.66   12.26
  20 -11   1  649.04   11.04
  -2 -10   2 4127.48   19.98
   6 -13   1  145.03   10.37
   8 -14   1 1398.44   15.94
   4 -12   1  192.62    9.96
   7  -8   0    3.13    8.07
  10 -15   1 1010.76   14.98
  13  -8   0    8.49    6.11
  14  -7   0  125.30    6.89
  14  -4   0   48.69    3.57
  16 -19   2  373.00   14.05
  20 -18   2   45.10   11.76
  -1 -13   3   40.90    5.93
   0   3   0 4601.37   10.82
   2  -4   0    7.73    5.25
   5  -7   0   56.01    8.10
   9  -9   0 5230.36   20.82
  10 -20   3   10.59   12.19
  15 -21   3 1004.85   18.74
  18 -21   3  634.31   17.32
  21 -10   1  988.97   11.79
  -5  -7   2   49.20    4.25
  -1  -8   1   26.84    5.07
   2 -11   1  116.09    9.04
   6 -19   4  199.86   15.70
  12 -16   1  173.05    8.71
  19 -15   1  162.38    9.91
  20 -14   1   28.10    8.55
   4 -18   4  331.90   15.50
  11 -10   0    2.56    5.38
  12 -21   3  437.95   14.03
  15 -20   2  101.94   13.13
  15  -6   0 4915.58   16.90
  18 -16   1  339.40   11.76
  -1 -12   2  541.45   10.72
   3  -6   0 9445.82   21.59
   7 -15   1  902.05   14.71
   8 -10   0  138.39    9.51
  14 -22   3   17.85   13.23
  14 -17   1  580.82   12.08
  14 -10   0   89.26    7.59
   5 -14   1 1223.64   13.66
   6  -9   0 1173.73   11.07
  10 -11   0  225.98    9.78
  12 -20   2  703.79   15.19
  15  -9   0  110.79    6.63
  21 -20   2  143.84   13.59
  24 -17   2  308.61   14.05
  -4  -9   2 1971.76   13.38
   0 -10   1  318.38    7.41
   7 -20   3   43.48   12.36
  14 -21   2  243.70   13.81
  16 -18   1  111.87   11.03
  17 -21   2   24.85    9.78
   4  -8   0   99.48    6.77
  12 -12   0 3775.84   20.22
  -8   0   1 1106.99   10.55
  -8   4   3   70.27   11.00
  -7  10   4  524.63   11.91
  -2   0   1 1586.00    9.11
 -22  11   3   62.30   12.26
 -11   9   4  806.41   14.38
  -6   1   2  275.89   10.14
  -5   4   3   29.84    6.99
 -11   4   3    6.85    9.54
  -3   1   2  914.99   11.46
   1  13   3   32.47    5.16
 -19   8   3   12.88    7.96
 -16  10   4  562.87   13.54
 -12   8   4  276.89   11.78
  -9   1   2  958.75   11.49
  -6   3   3 9999.00   32.52
  -6   8   4  166.44    9.83
  -5   9   4  206.35    9.73
  -1   5   3   81.60    7.62
  -9   3   3 1209.49   14.04
  -3  11   4  957.16   12.74
  -3  14   4   35.59    5.32
  -2   4   3   54.45    7.88
 -13   1   1 1521.05   10.41
  -7   0  -1 3317.61    7.43
  -3   3   3 1856.25   14.45
   1   7   3   39.75    5.85
 -17   9   4    0.69   10.69
 -16   5   3    9.98    8.03
 -15   8   4  444.82   11.35
 -13   7   4  408.62   11.71
  -8   6   4  469.47   11.33
  -2  12   4  928.31   11.71
   4   8   2  273.97    4.16
 -23  10   3   66.33   10.48
 -19  10   4   23.47   10.54
 -16   3   2  230.30    7.80
 -12   3   3 3483.83   20.70
 -11   0   1 1015.55    8.15
 -11   6   4   36.84    8.59
  -7   2   3    1.37    7.63
  -6  -1   1 1633.35    9.24
  -4  -1   0    3.86    1.44
  -4   0   2  611.89    7.65
  -2  15   4   31.45    5.81
   1   2   2  582.50    6.53
   2   3   2 1266.00    8.93
 -12   1   2 2541.52   15.38
 -12  13   5   81.93    8.27
 -10   2   3    1.63    7.45
  -5   6   4  108.92    6.32
  -2   9   4  421.77    9.04
   0   1   2  473.24    7.76
   2   8   3    4.55    4.56
   3   4   2 5756.90   15.94
  -7  -1   0   41.73    2.03
  -6   5   4  525.18   10.86
 -18   8   4   85.01   11.17
 -14   1   0   -2.02    1.46
 -14  11   5   66.64   10.20
 -12   5   4  106.39    9.14
 -11  11   5   90.97    8.17
  -7  15   5  448.54   12.58
  -1  10   4   41.83    4.55
   2   1   1 4834.34   10.49
   3   2   1    8.75    2.60
 -22   8   3   10.01    9.79
 -12  10   5  655.86   14.90
  -9  -1   1   71.99    4.46
  -9  10   5  314.65   12.17
  -8   1   3   33.76    7.68
  -7   4   4    0.92    8.04
  -7  12   5  105.28    9.32
  -5   1   3    1.31    5.28
   0   3   3  996.21   10.46
 -17   4   3   75.62    8.35
 -15   3   3 4486.89   24.42
 -10   9   5  215.44   11.29
  -6  13   5  216.96    8.46
  -5  -1   2  331.15    8.02
  -1   7   4  943.79   11.68
 -19   5   3   38.12    8.73
 -13   9   5  257.88   12.61
  -8  -1   2   78.44    6.66
  -7   9   5    5.19    9.31
  -6  10   5   21.99    8.75
   1   0   1  338.68    4.08
   4   5   2 3273.99   11.64
 -17   6   4  225.16   12.12
 -13   4   4  418.55   12.64
 -11   8   5  157.26   11.49
  -8   3   4  173.62    7.72
  -6   0   3 1634.45   14.63
 -14   8   5  149.09   12.52
 -11   3   4  522.37   12.57
  -9   7   5   80.44   11.02
  -4  12   5   13.41    8.42
   3   3   0 8894.44   10.96
   3   6   3 1337.85   10.72
 -13   0   2 2365.79   15.97
 -12   7   5   93.99   11.95
  -9   0   3 4052.98   21.78
  -6   2   4   92.95    9.78
  -9   2   4  153.99    8.32
  -4  -2   1  463.32    5.90
  -4   9   5  396.41   10.86
   0   0   0    0.00    0.00

TITL
CELL  1.54186   30.8062  30.8062   7.1104   90.000   90.000  120.000
ZERR     1.00    0.0012   0.0012   0.0003    0.000    0.000    0.000
SPGR R -3
SFAC C
UNIT 1
HKLF 4
END
_computing_structure_solution     'SHELXT 2018/2 (Sheldrick, 2018)'
;
_shelx_hkl_checksum                40491
_shelx_fab_file
;
    0    3    0    228.70      0.00
   -2    4    0     46.07      0.00
   -4    5    0     13.80      0.00
   -1    5    0    -22.43      0.00
   -3    6    0     46.39      0.00
    0    6    0      9.80      0.00
   -5    7    0    -12.42      0.00
   -2    7    0    -13.62      0.00
   -7    8    0     72.18      0.00
   -4    8    0      1.59      0.00
   -1    8    0    -60.44      0.00
   -6    9    0     27.64      0.00
   -3    9    0    -53.96      0.00
    0    9    0    -36.15      0.00
   -8   10    0     22.61      0.00
   -2   10    0     15.90      0.00
  -10   11    0     79.41      0.00
   -7   11    0     91.57      0.00
   -1   11    0    -72.22      0.00
   -9   12    0     -7.97      0.00
   -6   12    0    -35.64      0.00
   -3   12    0    -91.49      0.00
    0   12    0    -77.41      0.00
  -11   13    0    -51.38      0.00
   -8   13    0     -4.28      0.00
   -5   13    0     -9.74      0.00
   -2   13    0     20.44      0.00
  -13   14    0      7.04      0.00
  -10   14    0     30.82      0.00
   -7   14    0    -21.05      0.00
   -4   14    0    -52.89      0.00
   -9   15    0    -42.49      0.00
   -6   15    0    -47.31      0.00
    0   15    0    -60.91      0.00
  -14   16    0    -53.16      0.00
  -11   16    0    -40.80      0.00
   -5   16    0     22.85      0.00
   -2   16    0     25.91      0.00
  -16   17    0    -14.52      0.00
  -13   17    0     15.18      0.00
  -10   17    0    -15.28      0.00
   -7   17    0    -28.35      0.00
   -4   17    0      6.62      0.00
   -1   17    0    -26.46      0.00
  -15   18    0     -8.85      0.00
  -12   18    0     21.00      0.00
   -9   18    0     -7.04      0.00
   -6   18    0     21.42      0.00
   -3   18    0      3.77      0.00
    0   18    0    -36.80      0.00
  -17   19    0     -7.14      0.00
  -14   19    0     25.57      0.00
  -11   19    0    -11.00      0.00
   -8   19    0    -16.52      0.00
   -5   19    0     24.29      0.00
   -2   19    0     -8.84      0.00
  -19   20    0    -21.25      0.00
  -16   20    0     24.70      0.00
  -13   20    0     35.96      0.00
  -10   20    0    -23.15      0.00
   -7   20    0     -9.64      0.00
   -4   20    0      2.13      0.00
   -1   20    0     -1.09      0.00
  -18   21    0     -0.03      0.00
  -15   21    0     63.02      0.00
  -12   21    0     46.16      0.00
   -9   21    0     21.28      0.00
   -6   21    0     19.50      0.00
   -3   21    0     -8.76      0.00
    0   21    0    -12.19      0.00
  -20   22    0     14.69      0.00
  -17   22    0     33.78      0.00
  -14   22    0     28.49      0.00
  -11   22    0    -16.59      0.00
   -8   22    0    -12.00      0.00
   -5   22    0    -12.63      0.00
   -2   22    0    -11.10      0.00
  -22   23    0    -11.11      0.00
  -19   23    0     -7.38      0.00
  -16   23    0     23.38      0.00
  -13   23    0     -2.48      0.00
  -10   23    0    -16.76      0.00
   -7   23    0     -9.69      0.00
   -4   23    0      4.77      0.00
   -1   23    0     34.31      0.00
  -21   24    0    -11.71      0.00
  -18   24    0     20.50      0.00
  -15   24    0     40.39      0.00
  -12   24    0     36.66      0.00
   -9   24    0     33.48      0.00
   -6   24    0      2.12      0.00
   -3   24    0      0.17      0.00
    0   24    0      0.88      0.00
  -23   25    0     22.52      0.00
  -20   25    0     13.94      0.00
  -17   25    0     13.68      0.00
  -14   25    0     -5.17      0.00
  -11   25    0      3.99      0.00
   -8   25    0     -4.78      0.00
   -5   25    0    -15.98      0.00
   -2   25    0      0.30      0.00
  -25   26    0     -7.89      0.00
  -22   26    0    -15.28      0.00
  -19   26    0      3.11      0.00
  -16   26    0     -1.81      0.00
  -13   26    0     -0.37      0.00
  -10   26    0      7.97      0.00
   -7   26    0     -8.02      0.00
   -4   26    0     13.57      0.00
   -1   26    0     32.02      0.00
  -24   27    0    -12.55      0.00
  -21   27    0      0.25      0.00
  -18   27    0     16.47      0.00
  -15   27    0     21.65      0.00
  -12   27    0     43.16      0.00
   -9   27    0     17.91      0.00
   -6   27    0    -14.33      0.00
   -3   27    0     -5.51      0.00
    0   27    0     -3.46      0.00
  -26   28    0     15.47      0.00
  -23   28    0     10.21      0.00
  -20   28    0     13.14      0.00
  -17   28    0     -5.08      0.00
  -14   28    0      4.07      0.00
  -11   28    0     16.00      0.00
   -8   28    0    -10.25      0.00
   -5   28    0    -12.14      0.00
   -2   28    0     -3.17      0.00
  -28   29    0     -4.54      0.00
  -25   29    0     -7.58      0.00
  -22   29    0     11.16      0.00
  -19   29    0     14.91      0.00
  -16   29    0      3.77      0.00
  -13   29    0     13.21      0.00
  -10   29    0     -2.43      0.00
   -7   29    0    -11.67      0.00
   -4   29    0      7.61      0.00
   -1   29    0     13.47      0.00
  -27   30    0     -4.27      0.00
  -24   30    0     -2.11      0.00
  -21   30    0     10.25      0.00
  -18   30    0      5.11      0.00
  -15   30    0     16.41      0.00
  -12   30    0     16.02      0.00
   -9   30    0    -13.26      0.00
   -6   30    0    -18.30      0.00
   -3   30    0     -9.10      0.00
    0   30    0     -1.41      0.00
  -29   31    0      5.12      0.00
  -26   31    0      2.74      0.00
  -23   31    0      7.00      0.00
  -20   31    0     -2.09      0.00
  -17   31    0     -6.04      0.00
  -14   31    0     10.96      0.00
  -11   31    0      3.92      0.00
   -8   31    0     -4.79      0.00
   -5   31    0     -3.00      0.00
   -2   31    0     -4.86      0.00
  -31   32    0     -3.27      0.00
  -28   32    0     -2.61      0.00
  -25   32    0      7.91      0.00
  -22   32    0     19.76      0.00
  -19   32    0     12.37      0.00
  -16   32    0     12.15      0.00
  -13   32    0      1.64      0.00
  -10   32    0    -13.29      0.00
   -7   32    0     -6.08      0.00
   -4   32    0     -1.36      0.00
   -1   32    0     -1.98      0.00
  -30   33    0      1.85      0.00
  -27   33    0     -2.92      0.00
  -24   33    0     -1.52      0.00
  -21   33    0     -6.02      0.00
  -18   33    0     -1.09      0.00
  -15   33    0      5.96      0.00
  -12   33    0    -10.39      0.00
   -9   33    0    -15.87      0.00
   -6   33    0     -9.91      0.00
   -3   33    0     -6.09      0.00
  -29   34    0     -5.12      0.00
  -26   34    0     -5.36      0.00
  -23   34    0     -9.13      0.00
  -20   34    0    -11.66      0.00
  -17   34    0      5.28      0.00
  -14   34    0      8.64      0.00
  -11   34    0      2.47      0.00
   -8   34    0      4.49      0.00
  -28   35    0     -0.28      0.00
  -25   35    0      8.16      0.00
  -22   35    0      7.45      0.00
  -19   35    0     10.51      0.00
  -16   35    0      7.70      0.00
  -13   35    0     -9.42      0.00
  -24   36    0    -11.69      0.00
  -21   36    0    -10.80      0.00
  -18   36    0      2.16      0.00
  -15   36    0     -3.21      0.00
  -12   36    0    -11.40      0.00
  -23   37    0    -12.97      0.00
  -20   37    0     -3.12      0.00
  -17   37    0      7.78      0.00
   -1    1    1    -47.83      0.00
   -3    2    1    -60.62      0.00
    0    2    1    -37.80      0.00
   -5    3    1    117.44      0.00
   -2    3    1     19.13      0.00
    1    3    1     46.06      0.00
   -7    4    1    126.31      0.00
   -4    4    1     75.98      0.00
   -1    4    1    -94.27      0.00
    2    4    1    -79.71      0.00
   -9    5    1    -82.41      0.00
   -6    5    1     -6.18      0.00
   -3    5    1    -51.50      0.00
    0    5    1    -12.42      0.00
    3    5    1     56.26      0.00
  -11    6    1      8.45      0.00
   -8    6    1     89.11      0.00
   -5    6    1     68.82      0.00
   -2    6    1    -18.35      0.00
    1    6    1     24.85      0.00
    4    6    1     23.85      0.00
  -13    7    1      3.70      0.00
  -10    7    1     12.06      0.00
   -7    7    1     71.34      0.00
   -4    7    1    -25.83      0.00
   -1    7    1    -88.45      0.00
    2    7    1    -95.38      0.00
    5    7    1    -59.36      0.00
  -15    8    1     16.54      0.00
  -12    8    1    -91.07      0.00
   -9    8    1    -74.41      0.00
   -6    8    1    -46.07      0.00
   -3    8    1    -15.28      0.00
    0    8    1     27.65      0.00
    3    8    1     -0.18      0.00
    6    8    1     30.22      0.00
  -17    9    1     25.00      0.00
  -14    9    1    -10.39      0.00
  -11    9    1    -30.49      0.00
   -8    9    1    -20.52      0.00
   -5    9    1    -35.58      0.00
   -2    9    1     20.93      0.00
    1    9    1     19.45      0.00
    4    9    1     22.06      0.00
    7    9    1     52.68      0.00
  -19   10    1     -9.21      0.00
  -16   10    1    -28.88      0.00
  -13   10    1    -63.14      0.00
  -10   10    1    -18.61      0.00
   -4   10    1     28.63      0.00
   -1   10    1     31.67      0.00
    2   10    1    -25.94      0.00
    5   10    1     26.83      0.00
    8   10    1     40.98      0.00
  -21   11    1     -6.74      0.00
  -18   11    1      3.86      0.00
  -15   11    1    -40.69      0.00
  -12   11    1    -45.64      0.00
   -9   11    1    -31.88      0.00
   -3   11    1    102.50      0.00
    0   11    1     38.59      0.00
    3   11    1    -22.94      0.00
    6   11    1     -0.87      0.00
    9   11    1    -20.09      0.00
  -23   12    1    -18.01      0.00
  -20   12    1    -14.57      0.00
  -17   12    1    -19.61      0.00
  -14   12    1    -21.32      0.00
  -11   12    1    -17.89      0.00
   -8   12    1    -66.68      0.00
   -5   12    1     -3.88      0.00
   -2   12    1     49.43      0.00
    1   12    1      1.03      0.00
    4   12    1     13.94      0.00
    7   12    1     11.37      0.00
   10   12    1     -8.55      0.00
  -25   13    1     -6.01      0.00
  -22   13    1    -32.07      0.00
  -19   13    1    -54.31      0.00
  -16   13    1    -70.45      0.00
  -13   13    1     -5.91      0.00
  -10   13    1     13.43      0.00
   -7   13    1     25.39      0.00
   -1   13    1     43.71      0.00
    2   13    1      2.48      0.00
    5   13    1     13.11      0.00
    8   13    1      2.94      0.00
   11   13    1     -0.34      0.00
  -27   14    1    -17.79      0.00
  -24   14    1    -13.09      0.00
  -21   14    1      7.33      0.00
  -18   14    1     -7.64      0.00
  -15   14    1     11.17      0.00
  -12   14    1     43.44      0.00
   -9   14    1     11.01      0.00
   -6   14    1     55.68      0.00
    0   14    1    -19.18      0.00
    3   14    1    -46.95      0.00
    6   14    1    -49.33      0.00
    9   14    1    -14.40      0.00
   12   14    1     11.87      0.00
  -29   15    1      7.25      0.00
  -26   15    1      0.71      0.00
  -23   15    1     10.04      0.00
  -20   15    1      8.03      0.00
  -17   15    1     -8.07      0.00
  -14   15    1     19.52      0.00
  -11   15    1    -32.66      0.00
   -8   15    1    -74.51      0.00
   -5   15    1    -20.46      0.00
   -2   15    1     -6.41      0.00
    1   15    1      6.42      0.00
    4   15    1      3.41      0.00
    7   15    1     -0.06      0.00
   10   15    1     22.75      0.00
   13   15    1     10.98      0.00
  -31   16    1      2.44      0.00
  -28   16    1      0.68      0.00
  -25   16    1     -6.70      0.00
  -22   16    1    -10.51      0.00
  -19   16    1    -49.94      0.00
  -16   16    1    -29.24      0.00
  -13   16    1     16.04      0.00
  -10   16    1     -1.72      0.00
   -7   16    1     24.00      0.00
   -4   16    1     32.67      0.00
   -1   16    1     26.79      0.00
    2   16    1     29.77      0.00
    5   16    1      1.01      0.00
    8   16    1     10.14      0.00
   11   16    1      7.58      0.00
   14   16    1    -21.42      0.00
  -33   17    1    -21.05      0.00
  -30   17    1    -18.61      0.00
  -27   17    1     -9.23      0.00
  -24   17    1     25.44      0.00
  -21   17    1     27.29      0.00
  -18   17    1      0.58      0.00
  -15   17    1     20.99      0.00
  -12   17    1      7.27      0.00
   -9   17    1      8.63      0.00
   -6   17    1     25.36      0.00
   -3   17    1      0.15      0.00
    0   17    1     -1.63      0.00
    3   17    1    -30.29      0.00
    6   17    1    -35.12      0.00
    9   17    1      9.48      0.00
   12   17    1     14.14      0.00
   15   17    1      1.28      0.00
  -35   18    1     -1.81      0.00
  -32   18    1      9.42      0.00
  -29   18    1     12.57      0.00
  -26   18    1     18.73      0.00
  -23   18    1     32.40      0.00
  -20   18    1      3.71      0.00
  -17   18    1     -5.36      0.00
  -14   18    1    -21.57      0.00
  -11   18    1    -56.69      0.00
   -8   18    1    -37.38      0.00
   -5   18    1    -27.66      0.00
   -2   18    1     11.27      0.00
    1   18    1     38.44      0.00
    4   18    1      0.40      0.00
    7   18    1      1.42      0.00
   10   18    1     11.85      0.00
   13   18    1      2.32      0.00
   16   18    1      0.03      0.00
  -37   19    1      0.87      0.00
  -34   19    1      5.54      0.00
  -31   19    1     13.02      0.00
  -28   19    1      5.58      0.00
  -25   19    1      5.55      0.00
  -22   19    1    -17.49      0.00
  -19   19    1    -39.59      0.00
  -16   19    1    -20.30      0.00
  -13   19    1    -15.72      0.00
  -10   19    1     16.16      0.00
   -7   19    1     21.58      0.00
   -4   19    1      2.75      0.00
   -1   19    1     36.35      0.00
    2   19    1     22.33      0.00
    5   19    1     -3.96      0.00
    8   19    1      3.58      0.00
   11   19    1     -4.75      0.00
   14   19    1    -13.74      0.00
   17   19    1     -8.78      0.00
  -36   20    1     -5.56      0.00
  -33   20    1     -4.79      0.00
  -30   20    1     -3.82      0.00
  -27   20    1      8.02      0.00
  -24   20    1     20.61      0.00
  -21   20    1     -0.05      0.00
  -18   20    1     -6.62      0.00
  -15   20    1    -19.75      0.00
  -12   20    1     -4.02      0.00
   -9   20    1     40.76      0.00
   -6   20    1     10.16      0.00
   -3   20    1     -1.27      0.00
    0   20    1      2.13      0.00
    3   20    1    -27.45      0.00
    6   20    1    -17.50      0.00
    9   20    1      4.75      0.00
   12   20    1      7.72      0.00
   15   20    1      0.39      0.00
  -35   21    1      6.19      0.00
  -32   21    1      9.44      0.00
  -29   21    1      3.08      0.00
  -26   21    1      8.27      0.00
  -23   21    1      3.25      0.00
  -20   21    1      6.29      0.00
  -17   21    1      3.19      0.00
  -14   21    1    -26.17      0.00
  -11   21    1      2.08      0.00
   -8   21    1      6.72      0.00
   -5   21    1    -13.84      0.00
   -2   21    1     15.46      0.00
    1   21    1      9.61      0.00
    4   21    1    -12.27      0.00
    7   21    1    -11.91      0.00
   10   21    1     -4.53      0.00
   13   21    1      5.12      0.00
   16   21    1      5.88      0.00
  -34   22    1      8.51      0.00
  -31   22    1      5.63      0.00
  -28   22    1      1.50      0.00
  -25   22    1     -7.21      0.00
  -22   22    1    -13.89      0.00
  -19   22    1      8.29      0.00
  -16   22    1     -2.14      0.00
  -13   22    1      5.97      0.00
  -10   22    1     32.58      0.00
   -7   22    1    -10.16      0.00
   -4   22    1    -22.63      0.00
   -1   22    1     -3.61      0.00
    2   22    1     -3.48      0.00
    5   22    1      0.56      0.00
    8   22    1     -0.52      0.00
   11   22    1      0.78      0.00
   14   22    1      3.15      0.00
  -36   23    1      2.27      0.00
  -33   23    1     -0.65      0.00
  -30   23    1     -1.32      0.00
  -27   23    1      6.71      0.00
  -24   23    1     -0.54      0.00
  -21   23    1      7.24      0.00
  -18   23    1     -0.07      0.00
  -15   23    1    -26.11      0.00
  -12   23    1     13.21      0.00
   -9   23    1     22.03      0.00
   -6   23    1    -11.70      0.00
   -3   23    1    -15.70      0.00
    0   23    1    -19.04      0.00
    3   23    1    -11.03      0.00
    6   23    1     -0.35      0.00
    9   23    1      4.52      0.00
   12   23    1      6.50      0.00
  -32   24    1     -9.04      0.00
  -29   24    1     -7.58      0.00
  -26   24    1     -4.64      0.00
  -23   24    1      9.80      0.00
  -20   24    1     39.46      0.00
  -17   24    1     12.05      0.00
  -14   24    1     -2.78      0.00
  -11   24    1     14.54      0.00
   -8   24    1     -4.27      0.00
   -5   24    1     -8.51      0.00
   -2   24    1     -6.77      0.00
    1   24    1     -9.87      0.00
    4   24    1    -10.03      0.00
    7   24    1    -14.49      0.00
   10   24    1     -3.75      0.00
  -34   25    1      2.42      0.00
  -31   25    1      4.94      0.00
  -28   25    1      8.74      0.00
  -25   25    1      2.05      0.00
  -22   25    1     24.24      0.00
  -19   25    1     30.27      0.00
  -16   25    1      2.42      0.00
  -13   25    1      5.70      0.00
  -10   25    1    -11.32      0.00
   -7   25    1    -34.85      0.00
   -4   25    1    -32.58      0.00
   -1   25    1    -22.35      0.00
    2   25    1      2.60      0.00
    5   25    1      9.43      0.00
    8   25    1      2.97      0.00
  -33   26    1      3.65      0.00
  -30   26    1     10.48      0.00
  -27   26    1      5.36      0.00
  -24   26    1      0.03      0.00
  -21   26    1      5.03      0.00
  -18   26    1    -22.41      0.00
  -15   26    1    -23.66      0.00
  -12   26    1     -2.46      0.00
   -9   26    1     -3.58      0.00
   -6   26    1     -2.67      0.00
   -3   26    1    -13.57      0.00
    0   26    1     -9.82      0.00
    3   26    1      7.57      0.00
    6   26    1      6.95      0.00
    9   26    1      2.92      0.00
  -32   27    1     -8.98      0.00
  -29   27    1     -6.23      0.00
  -26   27    1     -4.50      0.00
  -23   27    1     20.29      0.00
  -20   27    1     23.61      0.00
  -17   27    1      3.87      0.00
  -14   27    1      5.58      0.00
  -11   27    1     -0.19      0.00
   -8   27    1      5.61      0.00
   -5   27    1      6.22      0.00
   -2   27    1    -10.62      0.00
    1   27    1     -8.89      0.00
    4   27    1     -8.06      0.00
    7   27    1     -9.64      0.00
  -34   28    1      7.17      0.00
  -31   28    1     14.10      0.00
  -28   28    1      8.03      0.00
  -25   28    1      8.75      0.00
  -22   28    1     20.19      0.00
  -19   28    1     10.52      0.00
  -16   28    1      9.29      0.00
  -13   28    1     -5.05      0.00
  -10   28    1    -25.17      0.00
   -7   28    1    -19.61      0.00
   -4   28    1    -21.96      0.00
   -1   28    1    -11.48      0.00
    2   28    1      9.31      0.00
    5   28    1      9.01      0.00
  -33   29    1     11.38      0.00
  -30   29    1      8.08      0.00
  -27   29    1     -5.34      0.00
  -24   29    1     -7.81      0.00
  -21   29    1    -20.21      0.00
  -18   29    1    -20.05      0.00
  -15   29    1     -1.54      0.00
  -12   29    1     -2.68      0.00
   -9   29    1      8.15      0.00
   -6   29    1     10.49      0.00
   -3   29    1     -3.82      0.00
    0   29    1      2.18      0.00
    3   29    1      9.62      0.00
  -32   30    1     -6.31      0.00
  -29   30    1    -12.01      0.00
  -26   30    1     -1.49      0.00
  -23   30    1     10.58      0.00
  -20   30    1      6.51      0.00
  -17   30    1     14.99      0.00
  -14   30    1      7.38      0.00
  -11   30    1      1.86      0.00
   -8   30    1     16.20      0.00
   -5   30    1      6.31      0.00
   -2   30    1     -6.79      0.00
    1   30    1     -6.04      0.00
  -31   31    1      4.98      0.00
  -28   31    1     -1.14      0.00
  -25   31    1      5.37      0.00
  -22   31    1      3.85      0.00
  -19   31    1     13.25      0.00
  -16   31    1     16.93      0.00
  -13   31    1     -9.36      0.00
  -10   31    1    -13.60      0.00
   -7   31    1     -7.60      0.00
   -4   31    1     -8.09      0.00
   -1   31    1      1.26      0.00
  -30   32    1     -2.18      0.00
  -27   32    1     -3.34      0.00
  -24   32    1     -8.75      0.00
  -21   32    1    -13.35      0.00
  -18   32    1      6.67      0.00
  -15   32    1      8.96      0.00
  -12   32    1      5.26      0.00
   -9   32    1     13.40      0.00
   -6   32    1      7.29      0.00
   -3   32    1      1.46      0.00
  -29   33    1     -4.40      0.00
  -26   33    1      7.93      0.00
  -23   33    1      4.67      0.00
  -20   33    1      7.64      0.00
  -17   33    1      9.12      0.00
  -14   33    1     -2.01      0.00
  -11   33    1      5.42      0.00
   -8   33    1      9.55      0.00
   -5   33    1      0.64      0.00
   -2   33    1     -3.85      0.00
  -28   34    1     -0.47      0.00
  -25   34    1     -1.03      0.00
  -22   34    1      1.30      0.00
  -19   34    1     14.83      0.00
  -16   34    1      6.27      0.00
  -13   34    1     -3.67      0.00
  -10   34    1     -0.92      0.00
   -7   34    1     -2.45      0.00
  -27   35    1      4.14      0.00
  -24   35    1     -3.30      0.00
  -21   35    1      4.17      0.00
  -18   35    1     11.85      0.00
  -15   35    1      7.74      0.00
  -12   35    1      9.81      0.00
   -9   35    1      5.27      0.00
  -26   36    1      5.98      0.00
  -23   36    1      1.49      0.00
  -20   36    1      1.68      0.00
  -17   36    1     -5.66      0.00
  -14   36    1     -2.24      0.00
  -11   36    1      4.57      0.00
  -19   37    1      6.91      0.00
  -16   37    1      1.45      0.00
    0    1    2    -82.98      0.00
   -2    2    2    -74.74      0.00
    1    2    2    -74.21      0.00
   -4    3    2    -10.44      0.00
   -1    3    2     29.62      0.00
    2    3    2      7.10      0.00
   -6    4    2    -53.66      0.00
   -3    4    2    -53.69      0.00
    0    4    2      5.86      0.00
    3    4    2    -25.18      0.00
   -8    5    2    -24.37      0.00
   -5    5    2    -65.58      0.00
   -2    5    2     -6.86      0.00
    1    5    2     -3.27      0.00
    4    5    2     -4.23      0.00
  -10    6    2     15.39      0.00
   -7    6    2     22.03      0.00
   -4    6    2     89.76      0.00
   -1    6    2    138.70      0.00
    2    6    2     15.18      0.00
    5    6    2    -23.56      0.00
  -12    7    2     84.76      0.00
   -9    7    2     40.47      0.00
   -6    7    2    -52.47      0.00
   -3    7    2      1.88      0.00
    0    7    2    -11.57      0.00
    3    7    2    -68.39      0.00
    6    7    2    -37.21      0.00
  -14    8    2     -1.95      0.00
  -11    8    2     45.66      0.00
   -8    8    2    -40.99      0.00
   -5    8    2    -60.08      0.00
   -2    8    2     -3.28      0.00
    1    8    2    -20.54      0.00
    4    8    2     10.31      0.00
    7    8    2     37.03      0.00
  -16    9    2    -21.17      0.00
  -13    9    2     46.25      0.00
  -10    9    2     61.39      0.00
   -7    9    2     26.72      0.00
   -4    9    2     82.45      0.00
   -1    9    2     54.45      0.00
    2    9    2    -12.36      0.00
    5    9    2    -31.56      0.00
    8    9    2    -29.25      0.00
  -18   10    2     35.62      0.00
  -15   10    2     65.02      0.00
   -9   10    2    -19.44      0.00
   -6   10    2    -62.62      0.00
   -3   10    2    -33.26      0.00
    0   10    2    -33.97      0.00
    3   10    2    -20.89      0.00
    6   10    2    -35.32      0.00
    9   10    2     -9.74      0.00
  -20   11    2      8.07      0.00
  -17   11    2    -16.24      0.00
  -14   11    2     28.04      0.00
   -8   11    2    -57.56      0.00
   -5   11    2    -49.00      0.00
   -2   11    2    -30.10      0.00
    1   11    2     26.76      0.00
    4   11    2     41.78      0.00
    7   11    2     12.82      0.00
   10   11    2     24.13      0.00
  -22   12    2     20.53      0.00
  -19   12    2     -3.44      0.00
  -16   12    2    -10.79      0.00
  -13   12    2     17.60      0.00
  -10   12    2      1.26      0.00
   -7   12    2     22.84      0.00
   -4   12    2     24.13      0.00
   -1   12    2     18.46      0.00
    2   12    2     32.37      0.00
    5   12    2    -14.88      0.00
    8   12    2    -14.14      0.00
   11   12    2     10.97      0.00
  -24   13    2      1.95      0.00
  -21   13    2     19.50      0.00
  -18   13    2      7.06      0.00
  -15   13    2     20.17      0.00
  -12   13    2     -8.22      0.00
   -9   13    2    -23.86      0.00
   -6   13    2     -5.26      0.00
   -3   13    2     -7.31      0.00
    0   13    2     41.16      0.00
    3   13    2     27.52      0.00
    6   13    2    -28.01      0.00
    9   13    2    -16.01      0.00
   12   13    2     -5.70      0.00
  -26   14    2     -3.88      0.00
  -23   14    2      1.50      0.00
  -20   14    2    -14.97      0.00
  -17   14    2     -4.52      0.00
  -14   14    2     13.09      0.00
  -11   14    2      5.56      0.00
   -8   14    2     23.25      0.00
   -5   14    2    -11.43      0.00
   -2   14    2     -4.82      0.00
    1   14    2     46.20      0.00
    4   14    2      8.91      0.00
    7   14    2    -18.07      0.00
   10   14    2    -15.85      0.00
   13   14    2    -14.70      0.00
  -28   15    2     -2.26      0.00
  -25   15    2      6.30      0.00
  -22   15    2      4.94      0.00
  -19   15    2    -11.90      0.00
  -16   15    2     -9.61      0.00
  -13   15    2    -22.04      0.00
  -10   15    2     18.98      0.00
   -7   15    2     36.26      0.00
   -4   15    2    -14.17      0.00
   -1   15    2      6.63      0.00
    2   15    2      9.02      0.00
    5   15    2    -17.64      0.00
    8   15    2     -7.77      0.00
   11   15    2      2.29      0.00
   14   15    2      7.53      0.00
  -30   16    2     -3.69      0.00
  -27   16    2    -19.22      0.00
  -24   16    2    -12.18      0.00
  -21   16    2     -9.90      0.00
  -18   16    2      8.16      0.00
  -15   16    2     -7.09      0.00
  -12   16    2    -15.37      0.00
   -9   16    2     37.20      0.00
   -6   16    2     21.72      0.00
   -3   16    2     14.55      0.00
    0   16    2     36.10      0.00
    3   16    2      1.47      0.00
    6   16    2    -23.58      0.00
    9   16    2    -26.82      0.00
   12   16    2     -9.55      0.00
   15   16    2      7.29      0.00
  -32   17    2      1.47      0.00
  -29   17    2    -11.50      0.00
  -26   17    2    -12.30      0.00
  -23   17    2    -12.31      0.00
  -20   17    2     10.57      0.00
  -17   17    2     42.30      0.00
  -14   17    2     24.19      0.00
  -11   17    2     42.73      0.00
   -8   17    2     32.77      0.00
   -5   17    2    -27.07      0.00
   -2   17    2    -17.91      0.00
    1   17    2     -7.03      0.00
    4   17    2    -11.24      0.00
    7   17    2    -17.42      0.00
   10   17    2    -20.89      0.00
   13   17    2      0.62      0.00
   16   17    2     12.55      0.00
  -34   18    2      4.53      0.00
  -31   18    2      3.08      0.00
  -28   18    2      9.21      0.00
  -25   18    2     16.54      0.00
  -22   18    2      8.75      0.00
  -19   18    2     19.02      0.00
  -16   18    2     -8.93      0.00
  -13   18    2    -26.09      0.00
  -10   18    2      8.32      0.00
   -7   18    2    -17.35      0.00
   -4   18    2    -35.99      0.00
   -1   18    2    -22.80      0.00
    2   18    2     -9.57      0.00
    5   18    2     12.50      0.00
    8   18    2      9.03      0.00
   11   18    2      9.80      0.00
   14   18    2     11.83      0.00
   17   18    2      1.34      0.00
  -36   19    2     10.68      0.00
  -33   19    2      6.40      0.00
  -30   19    2     -8.48      0.00
  -27   19    2     -6.88      0.00
  -24   19    2     -8.73      0.00
  -21   19    2      7.10      0.00
  -18   19    2     13.55      0.00
  -15   19    2    -27.83      0.00
  -12   19    2    -13.98      0.00
   -9   19    2     11.15      0.00
   -6   19    2     13.64      0.00
   -3   19    2     25.24      0.00
    0   19    2     10.32      0.00
    3   19    2      5.79      0.00
    6   19    2     -5.91      0.00
    9   19    2    -19.42      0.00
   12   19    2     -2.67      0.00
   15   19    2      5.82      0.00
  -35   20    2     -1.20      0.00
  -32   20    2     -7.37      0.00
  -29   20    2     -5.36      0.00
  -26   20    2     -1.36      0.00
  -23   20    2      1.89      0.00
  -20   20    2     34.45      0.00
  -17   20    2     28.74      0.00
  -14   20    2     11.07      0.00
  -11   20    2     12.45      0.00
   -8   20    2     -9.85      0.00
   -5   20    2     -9.55      0.00
   -2   20    2    -14.19      0.00
    1   20    2    -12.06      0.00
    4   20    2      6.28      0.00
    7   20    2     -8.94      0.00
   10   20    2    -12.84      0.00
   13   20    2      3.33      0.00
   16   20    2      9.57      0.00
  -34   21    2      5.48      0.00
  -31   21    2     11.55      0.00
  -28   21    2     26.42      0.00
  -25   21    2     16.31      0.00
  -22   21    2      7.62      0.00
  -19   21    2     -4.12      0.00
  -16   21    2    -32.94      0.00
  -13   21    2    -24.41      0.00
  -10   21    2    -21.06      0.00
   -7   21    2    -12.43      0.00
   -4   21    2     -3.69      0.00
   -1   21    2    -18.51      0.00
    2   21    2      5.69      0.00
    5   21    2     21.94      0.00
    8   21    2      8.45      0.00
   11   21    2      3.36      0.00
   14   21    2      1.48      0.00
  -33   22    2      2.43      0.00
  -30   22    2     -0.40      0.00
  -27   22    2     -2.56      0.00
  -24   22    2     -8.82      0.00
  -21   22    2     -3.65      0.00
  -18   22    2    -23.36      0.00
  -15   22    2    -28.54      0.00
  -12   22    2    -15.28      0.00
   -9   22    2      3.88      0.00
   -6   22    2     45.42      0.00
   -3   22    2     31.07      0.00
    0   22    2      2.03      0.00
    3   22    2      2.45      0.00
    6   22    2     -8.98      0.00
    9   22    2    -11.34      0.00
   12   22    2     -1.09      0.00
  -35   23    2      0.21      0.00
  -32   23    2     -4.52      0.00
  -29   23    2     -3.38      0.00
  -26   23    2    -10.46      0.00
  -23   23    2     -3.01      0.00
  -20   23    2      3.72      0.00
  -17   23    2      5.12      0.00
  -14   23    2     13.02      0.00
  -11   23    2     -7.65      0.00
   -8   23    2      2.65      0.00
   -5   23    2     16.61      0.00
   -2   23    2     -8.34      0.00
    1   23    2     -5.58      0.00
    4   23    2      0.19      0.00
    7   23    2     -9.12      0.00
   10   23    2     -9.06      0.00
  -34   24    2      3.71      0.00
  -31   24    2      9.97      0.00
  -28   24    2      8.61      0.00
  -25   24    2     -2.25      0.00
  -22   24    2    -12.73      0.00
  -19   24    2    -26.29      0.00
  -16   24    2     -5.67      0.00
  -13   24    2     -0.03      0.00
  -10   24    2     -7.77      0.00
   -7   24    2     14.44      0.00
   -4   24    2      0.51      0.00
   -1   24    2    -15.28      0.00
    2   24    2     -0.04      0.00
    5   24    2      6.26      0.00
    8   24    2      1.16      0.00
   11   24    2     -4.00      0.00
  -33   25    2     -2.72      0.00
  -30   25    2     -4.67      0.00
  -27   25    2     -6.54      0.00
  -24   25    2     -0.63      0.00
  -21   25    2    -13.51      0.00
  -18   25    2    -17.08      0.00
  -15   25    2     -2.98      0.00
  -12   25    2    -13.04      0.00
   -9   25    2     11.04      0.00
   -6   25    2     33.29      0.00
   -3   25    2      8.10      0.00
    0   25    2     -8.79      0.00
    3   25    2    -11.82      0.00
    6   25    2     -8.13      0.00
    9   25    2     -2.68      0.00
  -32   26    2     -4.34      0.00
  -29   26    2    -10.72      0.00
  -26   26    2     -6.84      0.00
  -23   26    2     -2.82      0.00
  -20   26    2     -7.98      0.00
  -17   26    2     11.05      0.00
  -14   26    2      0.75      0.00
  -11   26    2    -19.16      0.00
   -8   26    2      1.10      0.00
   -5   26    2      4.07      0.00
   -2   26    2     -3.37      0.00
    1   26    2     -4.48      0.00
    4   26    2     -6.21      0.00
    7   26    2     -6.90      0.00
  -34   27    2     -1.30      0.00
  -31   27    2      0.37      0.00
  -28   27    2      0.14      0.00
  -25   27    2      2.11      0.00
  -22   27    2    -15.56      0.00
  -19   27    2     -9.58      0.00
  -16   27    2     13.71      0.00
  -13   27    2      0.55      0.00
  -10   27    2      0.45      0.00
   -7   27    2      3.97      0.00
   -4   27    2     -7.28      0.00
   -1   27    2     -9.74      0.00
    2   27    2     -7.48      0.00
    5   27    2     -2.43      0.00
  -33   28    2      0.02      0.00
  -30   28    2      2.78      0.00
  -27   28    2     16.66      0.00
  -24   28    2     14.28      0.00
  -21   28    2     -8.70      0.00
  -18   28    2     -6.20      0.00
  -15   28    2    -13.09      0.00
  -12   28    2    -16.45      0.00
   -9   28    2      3.28      0.00
   -6   28    2      5.44      0.00
   -3   28    2     -2.05      0.00
    0   28    2    -11.18      0.00
    3   28    2    -11.31      0.00
    6   28    2     -2.30      0.00
  -32   29    2      0.74      0.00
  -29   29    2      0.15      0.00
  -26   29    2      5.76      0.00
  -23   29    2     -8.25      0.00
  -20   29    2     -9.65      0.00
  -17   29    2     -5.64      0.00
  -14   29    2    -21.03      0.00
  -11   29    2    -14.88      0.00
   -8   29    2     -2.94      0.00
   -5   29    2      3.35      0.00
   -2   29    2      5.51      0.00
    1   29    2     -1.71      0.00
    4   29    2     -4.22      0.00
  -31   30    2     -0.13      0.00
  -28   30    2      6.33      0.00
  -25   30    2     -2.04      0.00
  -22   30    2    -14.29      0.00
  -19   30    2      1.94      0.00
  -16   30    2      7.17      0.00
  -13   30    2      7.26      0.00
  -10   30    2      8.05      0.00
   -7   30    2     -2.48      0.00
   -4   30    2     -4.88      0.00
   -1   30    2     -6.06      0.00
    2   30    2     -5.53      0.00
  -30   31    2     14.25      0.00
  -27   31    2     23.51      0.00
  -24   31    2      6.80      0.00
  -21   31    2     -3.82      0.00
  -18   31    2     -9.49      0.00
  -15   31    2    -15.53      0.00
  -12   31    2     -3.11      0.00
   -9   31    2     -1.00      0.00
   -6   31    2     -4.48      0.00
   -3   31    2     -4.37      0.00
    0   31    2     -5.65      0.00
  -29   32    2      3.96      0.00
  -26   32    2     -2.64      0.00
  -23   32    2     -9.33      0.00
  -20   32    2     -4.46      0.00
  -17   32    2    -13.66      0.00
  -14   32    2    -11.56      0.00
  -11   32    2     -0.79      0.00
   -8   32    2      1.18      0.00
   -5   32    2      6.18      0.00
  -28   33    2      1.27      0.00
  -25   33    2     -8.26      0.00
  -22   33    2     -0.33      0.00
  -19   33    2      7.41      0.00
  -16   33    2      7.57      0.00
  -13   33    2     13.67      0.00
  -10   33    2      5.67      0.00
   -7   33    2     -3.93      0.00
   -4   33    2     -4.59      0.00
  -27   34    2     11.11      0.00
  -24   34    2      4.17      0.00
  -21   34    2      0.85      0.00
  -18   34    2    -10.47      0.00
  -15   34    2     -6.06      0.00
  -12   34    2      1.39      0.00
   -9   34    2     -3.33      0.00
   -6   34    2     -5.61      0.00
  -26   35    2     -2.81      0.00
  -23   35    2      3.82      0.00
  -20   35    2     -0.63      0.00
  -17   35    2     -8.55      0.00
  -14   35    2     -1.13      0.00
  -11   35    2      3.44      0.00
  -19   36    2      1.85      0.00
  -16   36    2      4.19      0.00
    0    0    3    -14.05      0.00
    1    1    3     69.21      0.00
   -1    2    3     81.34      0.00
    2    2    3     11.16      0.00
   -3    3    3    -62.82      0.00
    0    3    3    -51.27      0.00
    3    3    3    -63.74      0.00
   -5    4    3    -21.56      0.00
   -2    4    3     17.87      0.00
    1    4    3    -12.37      0.00
    4    4    3    -11.02      0.00
   -7    5    3    -52.58      0.00
   -4    5    3    -16.94      0.00
   -1    5    3      8.96      0.00
    2    5    3     14.25      0.00
    5    5    3      7.28      0.00
   -9    6    3    -19.24      0.00
   -6    6    3    -41.94      0.00
   -3    6    3    -31.54      0.00
    0    6    3    -15.67      0.00
    3    6    3     41.68      0.00
    6    6    3     16.76      0.00
  -11    7    3     -2.08      0.00
   -8    7    3      3.63      0.00
   -5    7    3     21.77      0.00
   -2    7    3    -20.77      0.00
    1    7    3     -5.91      0.00
    4    7    3     16.36      0.00
    7    7    3    -18.72      0.00
  -13    8    3    -27.03      0.00
  -10    8    3    -49.86      0.00
   -7    8    3     -7.99      0.00
   -4    8    3      7.62      0.00
   -1    8    3      8.04      0.00
    2    8    3     58.75      0.00
    5    8    3     18.50      0.00
    8    8    3    -17.48      0.00
  -15    9    3     -6.14      0.00
  -12    9    3      3.17      0.00
   -9    9    3     35.54      0.00
   -6    9    3     67.04      0.00
   -3    9    3     13.62      0.00
    0    9    3     31.08      0.00
    3    9    3     45.41      0.00
    6    9    3    -16.34      0.00
    9    9    3    -29.53      0.00
  -17   10    3      7.01      0.00
  -14   10    3     17.43      0.00
  -11   10    3     25.28      0.00
   -8   10    3     78.41      0.00
   -5   10    3     24.29      0.00
   -2   10    3    -59.08      0.00
    1   10    3    -34.93      0.00
    4   10    3    -30.62      0.00
    7   10    3    -23.95      0.00
   10   10    3      0.16      0.00
  -19   11    3      7.33      0.00
  -16   11    3      9.11      0.00
  -13   11    3    -36.36      0.00
  -10   11    3    -17.54      0.00
   -7   11    3     29.01      0.00
   -4   11    3    -13.82      0.00
   -1   11    3     -6.06      0.00
    2   11    3     15.89      0.00
    5   11    3      3.19      0.00
    8   11    3      5.26      0.00
   11   11    3      5.47      0.00
  -21   12    3    -20.14      0.00
  -18   12    3     15.72      0.00
  -15   12    3     26.92      0.00
  -12   12    3     18.33      0.00
   -9   12    3     69.43      0.00
   -6   12    3     47.18      0.00
   -3   12    3     -0.28      0.00
    0   12    3      8.85      0.00
    3   12    3      0.63      0.00
    6   12    3     -3.34      0.00
    9   12    3    -16.65      0.00
   12   12    3    -18.51      0.00
  -23   13    3     10.54      0.00
  -20   13    3     19.26      0.00
  -17   13    3     39.09      0.00
  -14   13    3     12.03      0.00
  -11   13    3     27.71      0.00
   -8   13    3     38.72      0.00
   -5   13    3    -30.76      0.00
   -2   13    3    -58.86      0.00
    1   13    3    -51.78      0.00
    4   13    3    -14.73      0.00
    7   13    3     19.13      0.00
   10   13    3      8.77      0.00
   13   13    3      7.77      0.00
  -25   14    3     14.39      0.00
  -22   14    3     11.07      0.00
  -19   14    3     22.19      0.00
  -16   14    3     -8.08      0.00
  -13   14    3    -47.77      0.00
  -10   14    3    -15.56      0.00
   -7   14    3     -7.26      0.00
   -4   14    3     -3.68      0.00
   -1   14    3      1.21      0.00
    2   14    3     -2.79      0.00
    5   14    3     24.50      0.00
    8   14    3     17.49      0.00
   11   14    3      1.62      0.00
   14   14    3      6.09      0.00
  -27   15    3     -0.76      0.00
  -24   15    3    -10.98      0.00
  -21   15    3     -5.32      0.00
  -18   15    3     14.82      0.00
  -15   15    3     -3.70      0.00
  -12   15    3      6.16      0.00
   -9   15    3     16.61      0.00
   -6   15    3     11.60      0.00
   -3   15    3     24.47      0.00
    0   15    3      1.67      0.00
    3   15    3      4.99      0.00
    6   15    3     15.45      0.00
    9   15    3    -10.82      0.00
   12   15    3    -13.96      0.00
   15   15    3     -0.14      0.00
  -29   16    3      5.98      0.00
  -26   16    3     10.78      0.00
  -23   16    3     -3.25      0.00
  -20   16    3     -0.94      0.00
  -17   16    3     -9.04      0.00
  -14   16    3     -5.49      0.00
  -11   16    3     16.18      0.00
   -8   16    3     -0.55      0.00
   -5   16    3      2.62      0.00
   -2   16    3    -12.55      0.00
    1   16    3    -30.57      0.00
    4   16    3      9.04      0.00
    7   16    3     18.74      0.00
   10   16    3     -0.09      0.00
   13   16    3     -6.12      0.00
   16   16    3     -1.44      0.00
  -31   17    3      1.52      0.00
  -28   17    3      6.96      0.00
  -25   17    3      3.23      0.00
  -22   17    3     -0.51      0.00
  -19   17    3     -8.07      0.00
  -16   17    3    -26.06      0.00
  -13   17    3     -8.19      0.00
  -10   17    3     -6.22      0.00
   -7   17    3      8.06      0.00
   -4   17    3     34.16      0.00
   -1   17    3     -5.56      0.00
    2   17    3    -17.08      0.00
    5   17    3      3.73      0.00
    8   17    3      2.05      0.00
   11   17    3     -0.34      0.00
   14   17    3      2.55      0.00
   17   17    3      4.49      0.00
  -33   18    3      4.75      0.00
  -30   18    3      1.54      0.00
  -27   18    3     -5.35      0.00
  -24   18    3    -14.87      0.00
  -21   18    3     -7.72      0.00
  -18   18    3     -8.89      0.00
  -15   18    3      7.32      0.00
  -12   18    3      9.31      0.00
   -9   18    3    -17.60      0.00
   -6   18    3     14.14      0.00
   -3   18    3     20.07      0.00
    0   18    3    -10.29      0.00
    3   18    3     -2.84      0.00
    6   18    3      2.05      0.00
    9   18    3     -2.96      0.00
   12   18    3     -3.62      0.00
   15   18    3      4.00      0.00
  -32   19    3     -0.28      0.00
  -29   19    3      0.00      0.00
  -26   19    3    -10.67      0.00
  -23   19    3    -16.79      0.00
  -20   19    3    -22.12      0.00
  -17   19    3     -8.99      0.00
  -14   19    3     31.33      0.00
  -11   19    3     11.16      0.00
   -8   19    3     -2.22      0.00
   -5   19    3     16.51      0.00
   -2   19    3     -8.94      0.00
    1   19    3    -17.37      0.00
    4   19    3      0.08      0.00
    7   19    3      7.72      0.00
   10   19    3     -0.80      0.00
   13   19    3     -9.08      0.00
  -34   20    3     -6.39      0.00
  -31   20    3     -8.15      0.00
  -28   20    3     -5.98      0.00
  -25   20    3      0.86      0.00
  -22   20    3      7.61      0.00
  -19   20    3     -4.15      0.00
  -16   20    3     16.91      0.00
  -13   20    3     21.91      0.00
  -10   20    3     -9.52      0.00
   -7   20    3      8.16      0.00
   -4   20    3      9.50      0.00
   -1   20    3    -18.88      0.00
    2   20    3    -24.72      0.00
    5   20    3    -10.78      0.00
    8   20    3      7.71      0.00
   11   20    3      7.00      0.00
   14   20    3      2.98      0.00
  -33   21    3     -1.05      0.00
  -30   21    3     -0.60      0.00
  -27   21    3     -4.09      0.00
  -24   21    3      7.30      0.00
  -21   21    3      5.76      0.00
  -18   21    3      5.72      0.00
  -15   21    3     17.91      0.00
  -12   21    3    -23.75      0.00
   -9   21    3    -41.01      0.00
   -6   21    3     -8.61      0.00
   -3   21    3      3.91      0.00
    0   21    3      4.14      0.00
    3   21    3     -0.54      0.00
    6   21    3      5.91      0.00
    9   21    3      8.36      0.00
   12   21    3      1.03      0.00
  -32   22    3      0.19      0.00
  -29   22    3     -5.50      0.00
  -26   22    3     -8.68      0.00
  -23   22    3     -7.99      0.00
  -20   22    3    -16.76      0.00
  -17   22    3     10.44      0.00
  -14   22    3     18.34      0.00
  -11   22    3    -11.65      0.00
   -8   22    3     -7.44      0.00
   -5   22    3      4.27      0.00
   -2   22    3     10.70      0.00
    1   22    3      6.75      0.00
    4   22    3      3.10      0.00
    7   22    3      8.55      0.00
   10   22    3     -1.54      0.00
  -34   23    3     -9.87      0.00
  -31   23    3     -6.75      0.00
  -28   23    3     -2.35      0.00
  -25   23    3     14.95      0.00
  -22   23    3      9.84      0.00
  -19   23    3      3.10      0.00
  -16   23    3     15.51      0.00
  -13   23    3     -0.74      0.00
  -10   23    3     -6.76      0.00
   -7   23    3      1.25      0.00
   -4   23    3      4.57      0.00
   -1   23    3      2.37      0.00
    2   23    3    -11.35      0.00
    5   23    3     -1.31      0.00
    8   23    3     11.65      0.00
  -33   24    3      3.96      0.00
  -30   24    3      1.86      0.00
  -27   24    3      5.50      0.00
  -24   24    3     13.26      0.00
  -21   24    3      2.65      0.00
  -18   24    3      2.50      0.00
  -15   24    3    -14.00      0.00
  -12   24    3    -35.33      0.00
   -9   24    3    -26.47      0.00
   -6   24    3     -5.96      0.00
   -3   24    3     23.48      0.00
    0   24    3     23.11      0.00
    3   24    3      6.85      0.00
    6   24    3      7.14      0.00
    9   24    3      4.35      0.00
  -32   25    3      1.88      0.00
  -29   25    3     -9.01      0.00
  -26   25    3    -10.48      0.00
  -23   25    3    -17.30      0.00
  -20   25    3    -12.15      0.00
  -17   25    3      3.39      0.00
  -14   25    3     -0.04      0.00
  -11   25    3      2.10      0.00
   -8   25    3      0.47      0.00
   -5   25    3     11.99      0.00
   -2   25    3     28.26      0.00
    1   25    3     15.68      0.00
    4   25    3      6.30      0.00
    7   25    3      3.14      0.00
  -31   26    3     -6.93      0.00
  -28   26    3     -2.69      0.00
  -25   26    3      3.12      0.00
  -22   26    3     -2.62      0.00
  -19   26    3      1.06      0.00
  -16   26    3     -0.86      0.00
  -13   26    3      6.71      0.00
  -10   26    3     12.24      0.00
   -7   26    3      2.39      0.00
   -4   26    3     10.29      0.00
   -1   26    3      8.14      0.00
    2   26    3     -1.29      0.00
    5   26    3      2.52      0.00
  -30   27    3     -4.39      0.00
  -27   27    3      0.30      0.00
  -24   27    3      2.37      0.00
  -21   27    3      6.28      0.00
  -18   27    3     -1.91      0.00
  -15   27    3    -16.49      0.00
  -12   27    3     -9.44      0.00
   -9   27    3     -9.66      0.00
   -6   27    3      2.61      0.00
   -3   27    3     23.05      0.00
    0   27    3     17.22      0.00
    3   27    3      4.74      0.00
  -32   28    3     -4.34      0.00
  -29   28    3    -10.50      0.00
  -26   28    3    -13.63      0.00
  -23   28    3     -9.47      0.00
  -20   28    3      4.12      0.00
  -17   28    3      1.85      0.00
  -14   28    3      7.40      0.00
  -11   28    3      7.28      0.00
   -8   28    3     -3.73      0.00
   -5   28    3      8.29      0.00
   -2   28    3     16.72      0.00
    1   28    3     10.66      0.00
    4   28    3      1.56      0.00
  -31   29    3     -5.57      0.00
  -28   29    3     -1.30      0.00
  -25   29    3     -2.16      0.00
  -22   29    3      1.25      0.00
  -19   29    3     -3.67      0.00
  -16   29    3     -3.51      0.00
  -13   29    3     12.54      0.00
  -10   29    3      5.10      0.00
   -7   29    3     -2.53      0.00
   -4   29    3      1.65      0.00
   -1   29    3      1.85      0.00
    2   29    3     -0.10      0.00
  -30   30    3     -2.97      0.00
  -27   30    3      0.22      0.00
  -24   30    3      7.41      0.00
  -21   30    3      9.43      0.00
  -18   30    3     -6.86      0.00
  -15   30    3     -5.39      0.00
  -12   30    3     -1.55      0.00
   -9   30    3     -5.85      0.00
   -6   30    3      1.98      0.00
   -3   30    3      7.48      0.00
    0   30    3      5.21      0.00
  -29   31    3     -1.66      0.00
  -26   31    3     -3.45      0.00
  -23   31    3      5.35      0.00
  -20   31    3      3.80      0.00
  -17   31    3      1.48      0.00
  -14   31    3      6.34      0.00
  -11   31    3     -3.87      0.00
   -8   31    3     -7.34      0.00
   -5   31    3     -1.39      0.00
   -2   31    3      3.32      0.00
  -28   32    3      0.85      0.00
  -22   32    3     -6.35      0.00
  -19   32    3    -13.52      0.00
  -16   32    3      0.11      0.00
  -13   32    3      5.81      0.00
  -10   32    3     -2.00      0.00
   -7   32    3     -4.35      0.00
   -4   32    3     -4.08      0.00
  -24   33    3      6.35      0.00
  -21   33    3     -1.68      0.00
  -18   33    3     -2.95      0.00
  -15   33    3      4.81      0.00
  -12   33    3     -0.20      0.00
   -9   33    3     -2.72      0.00
  -23   34    3      3.46      0.00
  -20   34    3     -0.22      0.00
  -17   34    3      6.14      0.00
  -14   34    3      0.81      0.00
  -11   34    3     -8.61      0.00
  -19   35    3     -7.19      0.00
   -1    1    4    -19.06      0.00
   -3    2    4     31.75      0.00
    0    2    4    -18.14      0.00
   -5    3    4     13.18      0.00
   -2    3    4    -31.34      0.00
    1    3    4    -30.28      0.00
   -7    4    4      8.33      0.00
   -4    4    4      8.88      0.00
   -1    4    4    -14.02      0.00
    2    4    4     47.58      0.00
   -9    5    4     46.46      0.00
   -6    5    4     75.12      0.00
   -3    5    4     -1.29      0.00
    0    5    4    -35.64      0.00
    3    5    4     -9.30      0.00
  -11    6    4    -22.25      0.00
   -8    6    4     -0.62      0.00
   -5    6    4     -8.56      0.00
   -2    6    4    -58.08      0.00
    1    6    4    -36.20      0.00
    4    6    4    -19.28      0.00
  -13    7    4     -4.14      0.00
  -10    7    4    -24.48      0.00
   -7    7    4     -1.25      0.00
   -4    7    4    -21.97      0.00
   -1    7    4     -5.73      0.00
    2    7    4     23.58      0.00
    5    7    4     24.35      0.00
  -15    8    4     19.87      0.00
  -12    8    4     -4.21      0.00
   -9    8    4     14.84      0.00
   -6    8    4      6.58      0.00
   -3    8    4    -19.91      0.00
    0    8    4    -10.11      0.00
    3    8    4     -7.04      0.00
    6    8    4     19.58      0.00
  -17    9    4     12.74      0.00
  -14    9    4    -22.14      0.00
  -11    9    4    -36.92      0.00
   -8    9    4    -12.71      0.00
   -5    9    4     -9.55      0.00
   -2    9    4      8.23      0.00
    1    9    4     -5.20      0.00
    4    9    4     -4.39      0.00
    7    9    4     22.53      0.00
  -19   10    4      1.00      0.00
  -16   10    4      6.00      0.00
  -13   10    4    -17.30      0.00
  -10   10    4    -12.93      0.00
   -7   10    4    -15.85      0.00
   -4   10    4     10.71      0.00
   -1   10    4     30.10      0.00
    2   10    4      1.58      0.00
    5   10    4     14.52      0.00
    8   10    4      7.92      0.00
  -21   11    4    -19.50      0.00
  -18   11    4    -11.77      0.00
  -15   11    4    -17.07      0.00
  -12   11    4     -3.02      0.00
   -9   11    4     -0.70      0.00
   -6   11    4     -4.71      0.00
   -3   11    4     30.05      0.00
    0   11    4     11.65      0.00
    3   11    4      1.70      0.00
    6   11    4     24.95      0.00
    9   11    4      3.31      0.00
  -23   12    4    -14.83      0.00
  -20   12    4    -13.23      0.00
  -17   12    4    -20.18      0.00
  -14   12    4    -13.15      0.00
  -11   12    4     17.31      0.00
   -8   12    4     14.96      0.00
   -5   12    4     44.32      0.00
   -2   12    4     46.56      0.00
    1   12    4    -11.40      0.00
    4   12    4    -14.06      0.00
    7   12    4     -4.52      0.00
   10   12    4    -12.06      0.00
  -25   13    4    -11.47      0.00
  -22   13    4     -5.38      0.00
  -19   13    4      7.26      0.00
  -16   13    4      8.27      0.00
  -13   13    4     30.12      0.00
  -10   13    4     10.09      0.00
   -7   13    4    -12.09      0.00
   -4   13    4     20.59      0.00
   -1   13    4     -0.52      0.00
    2   13    4    -25.57      0.00
    5   13    4    -12.84      0.00
    8   13    4     -9.12      0.00
   11   13    4     -5.89      0.00
  -27   14    4     -0.37      0.00
  -24   14    4     -9.04      0.00
  -21   14    4     -7.74      0.00
  -18   14    4    -16.78      0.00
  -15   14    4      2.67      0.00
  -12   14    4     22.37      0.00
   -9   14    4    -18.09      0.00
   -6   14    4    -10.14      0.00
   -3   14    4     13.51      0.00
    0   14    4     -0.18      0.00
    3   14    4      6.31      0.00
    6   14    4     11.54      0.00
    9   14    4      7.07      0.00
   12   14    4     -4.61      0.00
  -29   15    4     -8.73      0.00
  -26   15    4     -9.99      0.00
  -23   15    4     -0.44      0.00
  -20   15    4     -4.53      0.00
  -17   15    4    -12.89      0.00
  -14   15    4     26.24      0.00
  -11   15    4     27.50      0.00
   -8   15    4     10.91      0.00
   -5   15    4     30.62      0.00
   -2   15    4     14.16      0.00
    1   15    4     -9.40      0.00
    4   15    4    -15.53      0.00
    7   15    4     -7.60      0.00
   10   15    4      2.76      0.00
   13   15    4     -4.45      0.00
  -31   16    4     -6.55      0.00
  -28   16    4     -6.49      0.00
  -25   16    4      3.37      0.00
  -22   16    4     22.85      0.00
  -19   16    4     11.80      0.00
  -16   16    4     17.87      0.00
  -13   16    4     23.54      0.00
  -10   16    4    -20.27      0.00
   -7   16    4    -26.10      0.00
   -4   16    4    -11.22      0.00
   -1   16    4     -8.30      0.00
    2   16    4     -7.88      0.00
    5   16    4    -12.25      0.00
    8   16    4      2.32      0.00
   11   16    4      8.08      0.00
   14   16    4      2.36      0.00
  -33   17    4     -0.24      0.00
  -30   17    4      5.82      0.00
  -27   17    4      3.21      0.00
  -24   17    4      8.72      0.00
  -21   17    4     -1.01      0.00
  -18   17    4    -16.18      0.00
  -15   17    4      5.06      0.00
  -12   17    4     -8.18      0.00
   -9   17    4    -32.40      0.00
   -6   17    4    -21.15      0.00
   -3   17    4     -1.65      0.00
    0   17    4     22.40      0.00
    3   17    4     17.35      0.00
    6   17    4      8.75      0.00
    9   17    4      8.88      0.00
   12   17    4     -3.36      0.00
   15   17    4     -8.03      0.00
  -32   18    4     -2.27      0.00
  -29   18    4     -2.51      0.00
  -26   18    4      2.01      0.00
  -23   18    4      7.81      0.00
  -20   18    4    -14.85      0.00
  -17   18    4    -12.16      0.00
  -14   18    4      8.22      0.00
  -11   18    4      6.45      0.00
   -8   18    4     12.21      0.00
   -5   18    4      8.37      0.00
   -2   18    4     11.93      0.00
    1   18    4      8.71      0.00
    4   18    4     -9.15      0.00
    7   18    4      0.15      0.00
   10   18    4      6.44      0.00
   13   18    4     -2.59      0.00
  -31   19    4     -2.51      0.00
  -28   19    4     -4.42      0.00
  -25   19    4      9.08      0.00
  -22   19    4     10.60      0.00
  -19   19    4     -0.66      0.00
  -16   19    4      3.30      0.00
  -13   19    4     -7.99      0.00
  -10   19    4    -10.54      0.00
   -7   19    4    -10.25      0.00
   -4   19    4     -7.75      0.00
   -1   19    4     11.66      0.00
    2   19    4      0.03      0.00
    5   19    4    -10.63      0.00
    8   19    4      0.38      0.00
   11   19    4      3.64      0.00
  -33   20    4      2.20      0.00
  -30   20    4      0.52      0.00
  -27   20    4     -1.97      0.00
  -24   20    4      0.14      0.00
  -21   20    4     -7.87      0.00
  -18   20    4     -0.19      0.00
  -15   20    4      1.31      0.00
  -12   20    4     -4.97      0.00
   -9   20    4     -4.35      0.00
   -6   20    4    -17.33      0.00
   -3   20    4      0.12      0.00
    0   20    4     18.64      0.00
    3   20    4      5.98      0.00
    6   20    4      0.28      0.00
    9   20    4     -0.29      0.00
   12   20    4     -2.34      0.00
  -32   21    4     -1.26      0.00
  -29   21    4     -4.44      0.00
  -26   21    4     -0.28      0.00
  -23   21    4     -5.11      0.00
  -20   21    4     -7.71      0.00
  -17   21    4     -0.50      0.00
  -14   21    4      1.32      0.00
  -11   21    4     20.36      0.00
   -8   21    4     13.17      0.00
   -5   21    4     -7.54      0.00
   -2   21    4      0.67      0.00
    1   21    4     -0.91      0.00
    4   21    4     -3.53      0.00
    7   21    4      2.47      0.00
   10   21    4      4.58      0.00
  -31   22    4     -7.52      0.00
  -28   22    4     -7.51      0.00
  -25   22    4      0.88      0.00
  -22   22    4      6.50      0.00
  -19   22    4     14.33      0.00
  -16   22    4     -0.45      0.00
  -13   22    4     -2.63      0.00
  -10   22    4     11.08      0.00
   -7   22    4     -4.33      0.00
   -4   22    4     -5.82      0.00
   -1   22    4      0.95      0.00
    2   22    4     -4.72      0.00
    5   22    4     -7.48      0.00
    8   22    4     -4.34      0.00
  -30   23    4     -6.74      0.00
  -27   23    4     -3.40      0.00
  -24   23    4      0.48      0.00
  -21   23    4     17.59      0.00
  -18   23    4     22.77      0.00
  -15   23    4      4.23      0.00
  -12   23    4      6.86      0.00
   -9   23    4     -3.90      0.00
   -6   23    4    -20.75      0.00
   -3   23    4    -10.67      0.00
    0   23    4      1.15      0.00
    3   23    4      4.85      0.00
    6   23    4     -0.70      0.00
  -29   24    4      3.01      0.00
  -26   24    4      3.17      0.00
  -23   24    4      2.51      0.00
  -20   24    4     10.42      0.00
  -17   24    4     -2.48      0.00
  -14   24    4     -2.01      0.00
  -11   24    4     10.57      0.00
   -8   24    4     -4.56      0.00
   -5   24    4    -15.09      0.00
   -2   24    4    -10.95      0.00
    1   24    4      2.17      0.00
    4   24    4      7.79      0.00
    7   24    4      3.68      0.00
  -31   25    4     -2.10      0.00
  -28   25    4      0.98      0.00
  -25   25    4      1.94      0.00
  -22   25    4     12.59      0.00
  -19   25    4      6.76      0.00
  -16   25    4    -13.71      0.00
  -13   25    4     -3.19      0.00
  -10   25    4      5.69      0.00
   -7   25    4      1.99      0.00
   -4   25    4     -2.75      0.00
   -1   25    4     -2.65      0.00
    2   25    4      2.38      0.00
    5   25    4     -2.90      0.00
  -30   26    4      1.09      0.00
  -27   26    4     -0.31      0.00
  -24   26    4      4.82      0.00
  -21   26    4     19.69      0.00
  -18   26    4      8.99      0.00
  -15   26    4     -0.29      0.00
  -12   26    4     -0.26      0.00
   -9   26    4     -6.55      0.00
   -6   26    4     -9.78      0.00
   -3   26    4     -9.54      0.00
    0   26    4      4.01      0.00
    3   26    4      8.70      0.00
  -29   27    4      9.36      0.00
  -26   27    4     -0.36      0.00
  -23   27    4     -0.61      0.00
  -20   27    4     -3.99      0.00
  -17   27    4    -10.59      0.00
  -14   27    4     -2.78      0.00
  -11   27    4     -1.20      0.00
   -8   27    4     -2.48      0.00
   -5   27    4     -8.12      0.00
   -2   27    4     -4.69      0.00
    1   27    4      9.08      0.00
  -25   28    4     -3.78      0.00
  -22   28    4     -1.58      0.00
  -19   28    4    -11.38      0.00
  -16   28    4     -9.79      0.00
  -13   28    4     -1.28      0.00
  -10   28    4      7.24      0.00
   -7   28    4     10.55      0.00
   -4   28    4      1.17      0.00
   -1   28    4      1.95      0.00
  -27   29    4     -5.95      0.00
  -24   29    4      1.34      0.00
  -21   29    4      5.89      0.00
  -18   29    4      5.34      0.00
  -15   29    4      3.60      0.00
  -12   29    4     -3.93      0.00
   -9   29    4     -1.23      0.00
   -6   29    4     -2.50      0.00
   -3   29    4     -2.03      0.00
  -23   30    4     -4.74      0.00
  -20   30    4     -6.12      0.00
  -17   30    4      1.06      0.00
  -11   30    4     -3.89      0.00
   -8   30    4     -0.48      0.00
   -5   30    4     -2.48      0.00
  -22   31    4     -4.57      0.00
  -19   31    4     -4.48      0.00
  -16   31    4     -1.25      0.00
  -13   31    4     -2.50      0.00
  -10   31    4      5.08      0.00
   -7   31    4      6.69      0.00
  -15   32    4     -2.43      0.00
  -12   32    4     -5.84      0.00
   -9   32    4     -1.13      0.00
    0    1    5    -20.62      0.00
   -2    2    5    -11.19      0.00
    1    2    5      0.59      0.00
   -4    3    5    -12.55      0.00
   -1    3    5     -9.10      0.00
    2    3    5     -6.87      0.00
   -6    4    5     -3.29      0.00
   -3    4    5     16.19      0.00
    0    4    5     26.34      0.00
    3    4    5     -4.22      0.00
   -8    5    5      2.27      0.00
   -5    5    5     10.93      0.00
   -2    5    5     38.63      0.00
    1    5    5     11.37      0.00
    4    5    5    -24.08      0.00
  -10    6    5     11.00      0.00
   -7    6    5     -8.04      0.00
   -4    6    5     -6.05      0.00
   -1    6    5      5.89      0.00
    2    6    5    -26.12      0.00
    5    6    5     -9.53      0.00
  -12    7    5     -4.52      0.00
   -9    7    5      9.77      0.00
   -6    7    5      6.35      0.00
   -3    7    5     36.44      0.00
    0    7    5     17.12      0.00
    3    7    5    -14.62      0.00
    6    7    5      1.73      0.00
  -14    8    5     11.88      0.00
  -11    8    5     34.81      0.00
   -8    8    5     14.26      0.00
   -5    8    5     13.69      0.00
   -2    8    5     22.11      0.00
    1    8    5    -19.64      0.00
    4    8    5    -32.10      0.00
    7    8    5    -23.89      0.00
  -16    9    5      2.06      0.00
  -13    9    5     21.81      0.00
  -10    9    5     12.74      0.00
   -7    9    5    -30.13      0.00
   -4    9    5    -24.47      0.00
   -1    9    5    -24.52      0.00
    2    9    5    -23.38      0.00
    5    9    5     -5.83      0.00
    8    9    5      3.07      0.00
  -18   10    5    -12.23      0.00
  -15   10    5    -15.38      0.00
  -12   10    5     12.44      0.00
   -9   10    5     -1.64      0.00
   -6   10    5     -6.75      0.00
   -3   10    5      4.15      0.00
    0   10    5     -0.75      0.00
    3   10    5      3.62      0.00
    6   10    5     -0.55      0.00
    9   10    5      9.37      0.00
  -20   11    5     13.85      0.00
  -17   11    5     -3.70      0.00
  -14   11    5      9.42      0.00
  -11   11    5     11.73      0.00
   -8   11    5     -8.16      0.00
   -5   11    5     -2.95      0.00
   -2   11    5     -3.10      0.00
    1   11    5      0.98      0.00
    4   11    5     -9.47      0.00
    7   11    5    -16.94      0.00
   10   11    5      6.50      0.00
  -22   12    5     12.46      0.00
  -19   12    5     -2.22      0.00
  -16   12    5     -7.55      0.00
  -13   12    5      6.55      0.00
  -10   12    5    -11.09      0.00
   -7   12    5    -22.74      0.00
   -4   12    5    -24.08      0.00
   -1   12    5     -7.81      0.00
    2   12    5     13.14      0.00
    5   12    5     -2.86      0.00
    8   12    5     -0.34      0.00
   11   12    5      8.38      0.00
  -24   13    5      8.16      0.00
  -21   13    5      0.71      0.00
  -18   13    5    -21.06      0.00
  -15   13    5     -9.43      0.00
  -12   13    5      2.11      0.00
   -9   13    5      4.62      0.00
   -6   13    5      2.55      0.00
   -3   13    5     -8.05      0.00
    0   13    5     11.15      0.00
    3   13    5      7.93      0.00
    6   13    5     -7.14      0.00
    9   13    5      6.00      0.00
   12   13    5      3.86      0.00
  -26   14    5     -1.69      0.00
  -23   14    5      5.86      0.00
  -20   14    5     -5.35      0.00
  -17   14    5     -9.49      0.00
  -14   14    5     -3.43      0.00
  -11   14    5     -1.87      0.00
   -8   14    5     12.13      0.00
   -5   14    5      2.62      0.00
   -2   14    5      4.75      0.00
    1   14    5     16.48      0.00
    4   14    5     -8.25      0.00
    7   14    5    -12.17      0.00
   10   14    5      1.76      0.00
   13   14    5      1.13      0.00
  -28   15    5     -5.41      0.00
  -25   15    5     -4.05      0.00
  -22   15    5     -5.73      0.00
  -19   15    5     -4.66      0.00
  -16   15    5      9.78      0.00
  -13   15    5      6.74      0.00
  -10   15    5     12.78      0.00
   -7   15    5      9.94      0.00
   -4   15    5    -10.14      0.00
   -1   15    5      6.91      0.00
    2   15    5      8.02      0.00
    5   15    5    -10.70      0.00
    8   15    5     -9.85      0.00
   11   15    5     -6.08      0.00
   14   15    5     -4.20      0.00
  -30   16    5     -2.44      0.00
  -27   16    5      0.80      0.00
  -24   16    5      1.67      0.00
  -21   16    5     -4.66      0.00
  -18   16    5      6.96      0.00
  -15   16    5     11.70      0.00
  -12   16    5     11.39      0.00
   -9   16    5     23.63      0.00
   -6   16    5     -3.39      0.00
   -3   16    5    -19.59      0.00
    0   16    5     -4.33      0.00
    3   16    5     -4.04      0.00
    6   16    5     -1.90      0.00
    9   16    5      1.78      0.00
   12   16    5      0.82      0.00
  -29   17    5     -0.88      0.00
  -26   17    5      2.62      0.00
  -23   17    5     -0.62      0.00
  -20   17    5      3.77      0.00
  -17   17    5      9.38      0.00
  -14   17    5     -8.76      0.00
  -11   17    5      2.56      0.00
   -8   17    5     14.08      0.00
   -5   17    5     -2.93      0.00
   -2   17    5      2.01      0.00
    1   17    5      5.93      0.00
    4   17    5      0.85      0.00
    7   17    5     -1.68      0.00
   10   17    5     -1.15      0.00
   13   17    5     -0.09      0.00
  -28   18    5     -2.05      0.00
  -25   18    5     -4.03      0.00
  -22   18    5     -1.24      0.00
  -19   18    5     22.71      0.00
  -16   18    5     18.82      0.00
  -13   18    5      3.69      0.00
  -10   18    5     15.92      0.00
   -7   18    5      6.17      0.00
   -4   18    5     -3.43      0.00
   -1   18    5      3.09      0.00
    2   18    5      5.08      0.00
    5   18    5      0.48      0.00
    8   18    5     -8.74      0.00
   11   18    5     -6.17      0.00
  -30   19    5      3.44      0.00
  -27   19    5      8.02      0.00
  -24   19    5      0.57      0.00
  -21   19    5      8.24      0.00
  -18   19    5     20.83      0.00
  -15   19    5      4.19      0.00
  -12   19    5      5.03      0.00
   -9   19    5      5.59      0.00
   -6   19    5    -13.83      0.00
   -3   19    5    -18.84      0.00
    0   19    5     -8.90      0.00
    3   19    5      8.57      0.00
    6   19    5      9.06      0.00
    9   19    5      1.34      0.00
  -29   20    5      9.45      0.00
  -26   20    5      6.92      0.00
  -23   20    5     -0.21      0.00
  -20   20    5      8.05      0.00
  -17   20    5     -5.40      0.00
  -14   20    5    -20.18      0.00
  -11   20    5     -4.73      0.00
   -8   20    5      3.95      0.00
   -5   20    5      5.69      0.00
   -2   20    5      3.00      0.00
    1   20    5      7.10      0.00
    4   20    5     10.37      0.00
    7   20    5      0.15      0.00
  -28   21    5      4.03      0.00
  -25   21    5     -5.17      0.00
  -22   21    5      1.96      0.00
  -19   21    5     13.38      0.00
  -16   21    5      0.40      0.00
  -13   21    5     -1.31      0.00
  -10   21    5      4.38      0.00
   -7   21    5      9.29      0.00
   -4   21    5      8.98      0.00
   -1   21    5      3.86      0.00
    2   21    5      8.89      0.00
    5   21    5      2.09      0.00
    8   21    5     -6.34      0.00
  -27   22    5      2.73      0.00
  -24   22    5     -6.91      0.00
  -21   22    5      1.47      0.00
  -18   22    5      3.93      0.00
  -15   22    5      3.39      0.00
  -12   22    5      3.52      0.00
   -9   22    5     -2.47      0.00
   -6   22    5     -3.77      0.00
   -3   22    5    -11.00      0.00
    0   22    5     -4.28      0.00
    3   22    5      7.71      0.00
    6   22    5      3.21      0.00
  -26   23    5      0.21      0.00
  -23   23    5     -3.46      0.00
  -20   23    5     -5.35      0.00
  -17   23    5    -10.28      0.00
  -14   23    5     -5.12      0.00
  -11   23    5     -2.84      0.00
   -8   23    5      6.67      0.00
   -5   23    5      8.27      0.00
   -2   23    5     -2.08      0.00
    1   23    5     -0.25      0.00
    4   23    5     -0.50      0.00
  -25   24    5     -5.17      0.00
  -22   24    5     -0.03      0.00
  -19   24    5      1.81      0.00
  -16   24    5      5.79      0.00
  -13   24    5      1.37      0.00
  -10   24    5     -2.08      0.00
   -7   24    5      8.71      0.00
   -4   24    5      5.77      0.00
   -1   24    5      1.26      0.00
    2   24    5      0.34      0.00
  -24   25    5     -4.67      0.00
  -21   25    5     -2.89      0.00
  -18   25    5      6.42      0.00
  -15   25    5     13.44      0.00
  -12   25    5     -0.97      0.00
   -9   25    5     -5.16      0.00
   -6   25    5     -3.71      0.00
   -3   25    5     -7.36      0.00
    0   25    5     -5.27      0.00
  -23   26    5     -0.77      0.00
  -20   26    5     -6.84      0.00
  -17   26    5      1.47      0.00
  -14   26    5      0.95      0.00
  -11   26    5     -4.17      0.00
   -8   26    5      2.04      0.00
   -5   26    5      0.59      0.00
   -2   26    5     -4.03      0.00
  -16   27    5      3.06      0.00
  -13   27    5     -6.98      0.00
  -10   27    5     -5.15      0.00
   -7   27    5      2.53      0.00
   -4   27    5      5.26      0.00
  -15   28    5      3.97      0.00
  -12   28    5     -2.91      0.00
   -9   28    5     -2.75      0.00
   -6   28    5     -1.54      0.00
  -11   29    5      1.59      0.00
   -8   29    5      0.06      0.00
    0    0    6     38.94      0.00
    1    1    6      6.39      0.00
   -1    2    6     11.20      0.00
    2    2    6     -3.75      0.00
   -3    3    6      7.51      0.00
    0    3    6     15.03      0.00
    3    3    6      3.92      0.00
   -5    4    6    -19.39      0.00
   -2    4    6    -11.58      0.00
    1    4    6     -1.00      0.00
    4    4    6      8.43      0.00
   -7    5    6     -7.60      0.00
   -4    5    6    -16.00      0.00
   -1    5    6     -8.60      0.00
    2    5    6      9.87      0.00
    5    5    6     10.54      0.00
   -9    6    6     -1.05      0.00
   -6    6    6    -11.63      0.00
   -3    6    6    -10.38      0.00
    0    6    6      7.51      0.00
    3    6    6     25.62      0.00
    6    6    6     -2.34      0.00
  -11    7    6     -4.14      0.00
   -8    7    6     -9.29      0.00
   -5    7    6    -13.45      0.00
   -2    7    6     -8.79      0.00
    1    7    6     24.56      0.00
    4    7    6     22.58      0.00
    7    7    6    -12.47      0.00
  -13    8    6     -5.49      0.00
  -10    8    6      3.05      0.00
   -7    8    6      6.47      0.00
   -4    8    6     -8.48      0.00
   -1    8    6     -6.10      0.00
    2    8    6     15.89      0.00
    5    8    6     -7.13      0.00
    8    8    6    -14.09      0.00
  -15    9    6     -8.88      0.00
  -12    9    6    -11.29      0.00
   -9    9    6     -3.65      0.00
   -6    9    6     -1.53      0.00
   -3    9    6    -16.32      0.00
    0    9    6      3.74      0.00
    3    9    6      7.12      0.00
    6    9    6    -14.86      0.00
    9    9    6     -2.02      0.00
  -17   10    6     -2.72      0.00
  -14   10    6     -6.37      0.00
  -11   10    6    -10.15      0.00
   -8   10    6      4.59      0.00
   -5   10    6     -3.38      0.00
   -2   10    6     -3.69      0.00
    1   10    6     18.61      0.00
    4   10    6      3.37      0.00
    7   10    6     -8.50      0.00
   10   10    6     -3.39      0.00
  -19   11    6      3.48      0.00
  -16   11    6     10.50      0.00
  -13   11    6      2.18      0.00
  -10   11    6      8.75      0.00
   -7   11    6     11.97      0.00
   -4   11    6    -15.37      0.00
   -1   11    6    -13.88      0.00
    2   11    6     -7.42      0.00
    5   11    6    -10.51      0.00
    8   11    6     -2.31      0.00
   11   11    6     -2.72      0.00
  -21   12    6      6.29      0.00
  -18   12    6     10.94      0.00
  -15   12    6     -3.45      0.00
  -12   12    6    -21.38      0.00
   -9   12    6     -7.74      0.00
   -6   12    6    -13.10      0.00
   -3   12    6    -22.59      0.00
    0   12    6    -11.54      0.00
    3   12    6     -7.24      0.00
    6   12    6      3.39      0.00
    9   12    6      6.92      0.00
   12   12    6      2.93      0.00
  -23   13    6     -4.72      0.00
  -20   13    6      3.31      0.00
  -17   13    6      6.72      0.00
  -14   13    6    -17.45      0.00
  -11   13    6    -20.45      0.00
   -8   13    6     -5.71      0.00
   -5   13    6     -7.05      0.00
   -2   13    6      2.31      0.00
    1   13    6      7.27      0.00
    4   13    6      9.37      0.00
    7   13    6      6.91      0.00
   10   13    6     -4.97      0.00
   13   13    6     -4.10      0.00
  -25   14    6     -4.19      0.00
  -22   14    6     -3.69      0.00
  -19   14    6      7.44      0.00
  -16   14    6      1.60      0.00
  -13   14    6    -13.08      0.00
  -10   14    6     -3.64      0.00
   -7   14    6     -4.84      0.00
   -4   14    6     -9.55      0.00
   -1   14    6     -9.51      0.00
    2   14    6     -5.19      0.00
    5   14    6      8.98      0.00
    8   14    6      3.04      0.00
   11   14    6     -5.20      0.00
  -24   15    6     -0.96      0.00
  -21   15    6      0.18      0.00
  -18   15    6     -2.67      0.00
  -15   15    6    -24.26      0.00
  -12   15    6    -26.21      0.00
   -9   15    6    -14.99      0.00
   -6   15    6    -10.02      0.00
   -3   15    6     -5.72      0.00
    0   15    6    -11.58      0.00
    3   15    6     -0.90      0.00
    6   15    6      9.10      0.00
    9   15    6      1.67      0.00
  -26   16    6     -3.58      0.00
  -23   16    6     -5.25      0.00
  -20   16    6     -1.36      0.00
  -17   16    6    -12.48      0.00
  -14   16    6    -25.51      0.00
  -11   16    6    -19.15      0.00
   -8   16    6     -9.85      0.00
   -5   16    6      8.16      0.00
   -2   16    6      9.65      0.00
    1   16    6      2.08      0.00
    4   16    6      7.32      0.00
    7   16    6      0.48      0.00
  -25   17    6     -7.62      0.00
  -22   17    6     -8.71      0.00
  -19   17    6     -7.56      0.00
  -16   17    6    -11.62      0.00
  -13   17    6     -5.82      0.00
  -10   17    6     -6.76      0.00
   -7   17    6     -3.42      0.00
   -4   17    6      4.80      0.00
   -1   17    6     -5.51      0.00
    2   17    6     -2.56      0.00
    5   17    6      3.94      0.00
    8   17    6     -1.35      0.00
  -24   18    6     -4.01      0.00
  -21   18    6     -5.84      0.00
  -18   18    6    -14.21      0.00
  -15   18    6    -11.12      0.00
  -12   18    6     -4.47      0.00
   -9   18    6     -7.04      0.00
   -6   18    6      3.99      0.00
   -3   18    6     -1.34      0.00
    0   18    6    -15.69      0.00
    3   18    6    -10.00      0.00
    6   18    6     -3.07      0.00
  -26   19    6      0.21      0.00
  -23   19    6      2.35      0.00
  -20   19    6     -2.70      0.00
  -17   19    6     -8.93      0.00
  -14   19    6     -3.63      0.00
  -11   19    6    -10.63      0.00
   -8   19    6     -6.37      0.00
   -5   19    6      8.28      0.00
   -2   19    6     -0.83      0.00
    1   19    6     -8.55      0.00
    4   19    6     -6.33      0.00
    7   19    6     -1.00      0.00
  -25   20    6     -1.41      0.00
  -22   20    6     -2.35      0.00
  -19   20    6     -6.30      0.00
  -16   20    6      3.79      0.00
  -13   20    6      5.05      0.00
  -10   20    6     -9.69      0.00
   -7   20    6     -3.23      0.00
   -4   20    6      0.85      0.00
   -1   20    6     -5.20      0.00
    2   20    6     -5.62      0.00
    5   20    6     -1.53      0.00
  -24   21    6      5.01      0.00
  -21   21    6     -2.20      0.00
  -18   21    6     -3.76      0.00
  -15   21    6      9.80      0.00
  -12   21    6      5.00      0.00
   -9   21    6      0.26      0.00
   -6   21    6      3.15      0.00
   -3   21    6     -5.84      0.00
    0   21    6    -14.44      0.00
    3   21    6    -13.35      0.00
  -20   22    6     -0.27      0.00
  -17   22    6      2.32      0.00
  -14   22    6      2.86      0.00
  -11   22    6     -6.31      0.00
   -8   22    6     -3.00      0.00
   -5   22    6     -0.38      0.00
   -2   22    6     -3.04      0.00
    1   22    6     -7.82      0.00
  -22   23    6     -0.05      0.00
  -19   23    6     -0.04      0.00
  -16   23    6      8.10      0.00
  -13   23    6      2.17      0.00
  -10   23    6     -3.91      0.00
   -7   23    6     -3.52      0.00
   -4   23    6     -0.35      0.00
   -1   23    6      1.10      0.00
  -18   24    6      3.59      0.00
  -15   24    6     11.74      0.00
  -12   24    6     12.23      0.00
   -9   24    6      7.35      0.00
   -6   24    6     -1.41      0.00
   -3   24    6     -2.66      0.00
  -14   25    6      3.97      0.00
  -11   25    6      4.35      0.00
   -8   25    6     -2.73      0.00
   -5   25    6     -2.97      0.00
  -10   26    6      0.31      0.00
   -1    1    7     -7.53      0.00
   -3    2    7     -0.35      0.00
    0    2    7     -3.71      0.00
   -5    3    7     17.15      0.00
   -2    3    7      1.00      0.00
    1    3    7      0.49      0.00
   -7    4    7      9.14      0.00
   -4    4    7      7.60      0.00
   -1    4    7     -9.11      0.00
    2    4    7     -1.32      0.00
   -9    5    7     -7.58      0.00
   -6    5    7      7.28      0.00
   -3    5    7     -1.19      0.00
    0    5    7     -1.48      0.00
    3    5    7      7.13      0.00
  -11    6    7     -0.81      0.00
   -8    6    7      7.58      0.00
   -5    6    7     11.59      0.00
   -2    6    7     -2.81      0.00
    1    6    7     -1.24      0.00
    4    6    7      0.26      0.00
  -13    7    7      3.01      0.00
  -10    7    7     -8.86      0.00
   -7    7    7      2.35      0.00
   -4    7    7     -0.43      0.00
   -1    7    7     -6.27      0.00
    2    7    7     -8.43      0.00
    5    7    7     -3.22      0.00
  -15    8    7      5.88      0.00
  -12    8    7    -14.01      0.00
   -9    8    7    -13.95      0.00
   -6    8    7     -2.85      0.00
   -3    8    7      1.20      0.00
    0    8    7      2.00      0.00
    3    8    7      1.27      0.00
    6    8    7     10.95      0.00
  -17    9    7      4.25      0.00
  -14    9    7     -0.79      0.00
  -11    9    7    -10.28      0.00
   -8    9    7     -3.67      0.00
   -5    9    7      3.09      0.00
   -2    9    7      6.50      0.00
    1    9    7      0.71      0.00
    4    9    7      8.82      0.00
    7    9    7     14.27      0.00
  -19   10    7     -4.24      0.00
  -16   10    7     -0.68      0.00
  -13   10    7     -7.83      0.00
  -10   10    7     -7.14      0.00
   -7   10    7     -0.02      0.00
   -4   10    7      9.59      0.00
   -1   10    7      3.62      0.00
    2   10    7     -6.17      0.00
    5   10    7      7.42      0.00
    8   10    7      4.92      0.00
  -18   11    7      0.42      0.00
  -15   11    7     -1.26      0.00
  -12   11    7     -5.46      0.00
   -9   11    7     -6.18      0.00
   -6   11    7      2.55      0.00
   -3   11    7     13.29      0.00
    0   11    7      0.15      0.00
    3   11    7     -1.37      0.00
    6   11    7      4.38      0.00
    9   11    7     -5.41      0.00
  -20   12    7     -4.18      0.00
  -17   12    7     -0.33      0.00
  -14   12    7      2.15      0.00
  -11   12    7      0.43      0.00
   -8   12    7     -5.53      0.00
   -5   12    7      5.12      0.00
   -2   12    7      6.47      0.00
    1   12    7     -1.75      0.00
    4   12    7      7.39      0.00
    7   12    7      3.39      0.00
  -19   13    7     -6.02      0.00
  -16   13    7     -0.93      0.00
  -13   13    7      8.49      0.00
  -10   13    7      4.53      0.00
   -7   13    7      3.66      0.00
   -4   13    7     11.86      0.00
   -1   13    7     -0.62      0.00
    2   13    7     -4.38      0.00
    5   13    7      1.48      0.00
  -21   14    7      3.41      0.00
  -18   14    7      3.96      0.00
  -15   14    7      9.61      0.00
  -12   14    7     10.14      0.00
   -9   14    7     -1.13      0.00
   -6   14    7      5.49      0.00
   -3   14    7      6.67      0.00
    0   14    7     -5.53      0.00
    3   14    7     -6.79      0.00
    6   14    7     -6.98      0.00
  -20   15    7      2.20      0.00
  -17   15    7      3.62      0.00
  -14   15    7      9.83      0.00
  -11   15    7     -1.96      0.00
   -8   15    7    -11.35      0.00
   -5   15    7     -2.55      0.00
   -2   15    7     -1.50      0.00
    1   15    7      0.56      0.00
    4   15    7      1.30      0.00
  -19   16    7     -3.91      0.00
  -16   16    7      3.13      0.00
  -13   16    7      9.30      0.00
  -10   16    7      0.83      0.00
   -7   16    7      2.72      0.00
   -4   16    7      4.32      0.00
   -1   16    7      1.48      0.00
    2   16    7      0.77      0.00
  -18   17    7      0.92      0.00
  -15   17    7      6.48      0.00
  -12   17    7      3.85      0.00
   -9   17    7      2.15      0.00
   -6   17    7      6.04      0.00
   -3   17    7      3.09      0.00
    0   17    7     -0.17      0.00
    3   17    7     -6.63      0.00
  -17   18    7      0.18      0.00
  -14   18    7     -0.69      0.00
  -11   18    7     -7.80      0.00
   -8   18    7     -6.47      0.00
   -5   18    7     -4.03      0.00
   -2   18    7      2.31      0.00
    1   18    7      4.03      0.00
  -16   19    7     -1.01      0.00
  -13   19    7      1.43      0.00
  -10   19    7      5.42      0.00
   -7   19    7      4.76      0.00
   -4   19    7      1.83      0.00
   -1   19    7      5.17      0.00
  -12   20    7      4.06      0.00
   -9   20    7     10.21      0.00
   -6   20    7      4.51      0.00
   -3   20    7      3.12      0.00
  -14   21    7     -5.43      0.00
  -11   21    7     -1.33      0.00
   -8   21    7     -1.81      0.00
    0    1    8     -9.30      0.00
   -2    2    8     -5.26      0.00
    1    2    8     -5.13      0.00
   -4    3    8     -5.11      0.00
   -1    3    8     -1.50      0.00
    2    3    8     -3.06      0.00
   -6    4    8     -6.46      0.00
   -3    4    8     -4.59      0.00
    0    4    8     -1.27      0.00
    3    4    8     -3.76      0.00
   -8    5    8     -2.52      0.00
   -5    5    8     -2.36      0.00
   -2    5    8      5.58      0.00
    1    5    8     -0.06      0.00
    4    5    8     -1.08      0.00
  -10    6    8      6.66      0.00
   -7    6    8     -0.49      0.00
   -4    6    8      2.84      0.00
   -1    6    8      5.86      0.00
    2    6    8     -3.88      0.00
    5    6    8      0.25      0.00
  -12    7    8      9.58      0.00
   -9    7    8      1.66      0.00
   -6    7    8     -7.04      0.00
   -3    7    8     -0.65      0.00
    0    7    8     -2.27      0.00
    3    7    8     -1.45      0.00
  -11    8    8      5.09      0.00
   -8    8    8     -3.03      0.00
   -5    8    8     -2.07      0.00
   -2    8    8      1.64      0.00
    1    8    8     -2.60      0.00
    4    8    8      3.92      0.00
  -10    9    8      5.09      0.00
   -7    9    8     -1.60      0.00
   -4    9    8      2.58      0.00
   -1    9    8      0.65      0.00
    2    9    8     -0.86      0.00
  -12   10    8      5.09      0.00
   -9   10    8     -4.39      0.00
   -6   10    8     -7.61      0.00
   -3   10    8     -4.39      0.00
    0   10    8     -1.35      0.00
    3   10    8      3.25      0.00
  -11   11    8     -1.16      0.00
   -8   11    8     -5.69      0.00
   -5   11    8     -4.92      0.00
   -2   11    8     -3.73      0.00
    1   11    8      3.19      0.00
  -10   12    8      0.27      0.00
   -7   12    8      2.65      0.00
   -4   12    8      2.17      0.00
   -1   12    8      3.22      0.00
   -9   13    8     -0.84      0.00
   -6   13    8     -0.81      0.00
   -3   13    8     -0.99      0.00
   -8   14    8      1.21      0.00
   -1    2    0    161.52      0.00
   -5   10    0     25.39      0.00
   -4   11    0    -45.53      0.00
   -1   14    0    -60.51      0.00
  -12   15    0    -55.16      0.00
   -3   15    0    -30.48      0.00
   -8   16    0    -40.29      0.00
   -5   34    0     -1.00      0.00
  -10   35    0     -9.52      0.00
   -7   35    0     -3.91      0.00
  -27   36    0     -5.56      0.00
   -9   36    0     -5.19      0.00
  -14   37    0      4.66      0.00
   -7   10    1     -6.30      0.00
   -6   11    1     11.89      0.00
   -4   13    1     91.85      0.00
   -3   14    1     61.46      0.00
  -37   22    1      1.44      0.00
  -35   24    1     -0.01      0.00
   13   24    1      7.93      0.00
   11   25    1      5.00      0.00
  -36   26    1      5.08      0.00
  -35   27    1     -5.82      0.00
    6   29    1      4.27      0.00
    4   30    1     -5.85      0.00
    2   31    1      6.82      0.00
  -33   32    1      5.93      0.00
    0   32    1      3.17      0.00
  -32   33    1     -7.03      0.00
   -4   34    1     -0.63      0.00
   -6   35    1     -1.45      0.00
  -22   37    1      4.45      0.00
  -13   37    1      4.18      0.00
  -12   10    2     88.60      0.00
  -11   11    2     10.98      0.00
  -36   22    2      9.87      0.00
   13   23    2     -0.24      0.00
  -35   26    2     -1.29      0.00
    8   27    2     -2.87      0.00
   -2   32    2      6.62      0.00
   -8   35    2      3.69      0.00
  -22   36    2      5.30      0.00
  -13   36    2      5.62      0.00
  -35   19    3      2.06      0.00
   16   19    3     -2.41      0.00
  -35   22    3     -1.67      0.00
   13   22    3     -8.54      0.00
   11   23    3      5.40      0.00
  -33   27    3      2.01      0.00
    6   27    3     -1.22      0.00
  -25   32    3     -1.30      0.00
  -27   33    3      0.41      0.00
   -6   33    3     -2.05      0.00
  -22   35    3    -13.05      0.00
  -16   35    3      4.08      0.00
  -13   35    3     -0.48      0.00
   14   19    4     -1.54      0.00
    9   23    4     -0.97      0.00
  -32   24    4     -0.80      0.00
  -28   28    4     -1.20      0.00
    2   28    4      2.83      0.00
    0   29    4      5.29      0.00
  -26   30    4     -3.47      0.00
  -14   30    4     -1.62      0.00
   -2   30    4      1.11      0.00
  -25   31    4     -0.22      0.00
  -24   32    4      3.82      0.00
  -21   32    4      4.02      0.00
  -18   32    4      6.08      0.00
  -20   33    4      0.41      0.00
  -17   33    4      2.21      0.00
  -14   33    4     -3.45      0.00
   10   20    5     -2.27      0.00
  -29   23    5      7.45      0.00
  -28   24    5     -0.27      0.00
  -27   25    5     -2.61      0.00
    3   25    5     -3.31      0.00
  -26   26    5      3.42      0.00
    1   26    5     -7.60      0.00
  -25   27    5      2.87      0.00
  -22   27    5     -1.12      0.00
  -19   27    5      0.35      0.00
   -1   27    5      1.75      0.00
  -24   28    5     -3.08      0.00
  -21   28    5     -5.57      0.00
  -18   28    5      4.63      0.00
   -3   28    5     -0.50      0.00
  -23   29    5     -5.22      0.00
  -20   29    5     -6.35      0.00
  -17   29    5      0.02      0.00
  -14   29    5      0.36      0.00
  -19   30    5     -2.45      0.00
  -16   30    5     -4.26      0.00
  -13   30    5     -2.82      0.00
  -10   30    5     -0.95      0.00
  -27   15    6      0.99      0.00
   12   15    6      0.74      0.00
   10   16    6     -4.69      0.00
  -23   22    6      8.73      0.00
  -21   24    6     -2.50      0.00
  -20   25    6      1.97      0.00
  -17   25    6      3.69      0.00
  -19   26    6      4.21      0.00
  -16   26    6      4.04      0.00
  -13   26    6      5.15      0.00
   -7   26    6     -6.75      0.00
  -15   27    6      9.29      0.00
  -12   27    6     12.53      0.00
  -21   11    7     -3.87      0.00
   10   12    7     -4.95      0.00
  -22   13    7     -5.94      0.00
    8   13    7     -1.38      0.00
    7   15    7      0.25      0.00
    5   16    7     -0.97      0.00
  -21   17    7      3.95      0.00
  -20   18    7     -1.00      0.00
  -19   19    7     -5.90      0.00
  -18   20    7     -2.33      0.00
  -15   20    7     -1.13      0.00
  -17   21    7     -0.92      0.00
   -5   21    7     -3.43      0.00
  -13   22    7      1.79      0.00
  -10   22    7      6.29      0.00
   -7   22    7     -0.77      0.00
    6    7    8      5.80      0.00
  -14    8    8      2.42      0.00
    7    8    8      6.76      0.00
  -13    9    8      7.19      0.00
    5    9    8      0.14      0.00
  -14   11    8     -0.06      0.00
  -13   12    8     -0.32      0.00
  -12   13    8     -0.87      0.00
    0   13    8      5.26      0.00
  -11   14    8      0.06      0.00
   -5   14    8     -3.44      0.00
   -7   15    8      6.49      0.00
    0    0    0      0.00      0.00
# SQUEEZE RESULTS (Version =  91117)
# Note: Data are Listed for all Voids in the P1 Unit Cell
# i.e. Centre of Gravity, Solvent Accessible Volume,
# Recovered number of Electrons in the Void and
# Details about the Squeezed Material
loop_
  _platon_squeeze_void_nr
  _platon_squeeze_void_average_x
  _platon_squeeze_void_average_y
  _platon_squeeze_void_average_z
  _platon_squeeze_void_volume
  _platon_squeeze_void_count_electrons
  _platon_squeeze_void_content
   1  0.000  0.000 -0.011       233        77 ' '
   2  0.026  0.307  0.154         9         8 ' '
   3  0.026  0.386  0.821         9         8 ' '
   4  0.053  0.693  0.512         9         8 ' '
   5  0.333  0.667  0.310       233        77 ' '
   6  0.280  0.974  0.154         9         8 ' '
   7  0.307  0.280  0.845         9         8 ' '
   8  0.307  0.360  0.512         9         8 ' '
   9  0.360  0.053  0.488         9         8 ' '
  10  0.359  0.973  0.821         9         8 ' '
  11  0.386  0.359  0.179        10         8 ' '
  12  0.667  0.333 -0.023       233        77 ' '
  13  0.614  0.640  0.821        10         8 ' '
  14  0.640  0.027  0.179        10         8 ' '
  15  0.640  0.947  0.512         9         8 ' '
  16  0.693  0.640  0.488         9         8 ' '
  17  0.693  0.719  0.154         9         8 ' '
  18  0.719  0.026  0.846         9         8 ' '
  19  0.947  0.307  0.488         9         8 ' '
  20  0.973  0.614  0.179         9         8 ' '
  21  0.974  0.693  0.846         9         8 ' '
# Missing Reflections Below sin(th)/lambda = 0.25
loop_
  _platon_missing_refln_index_h
  _platon_missing_refln_index_k
  _platon_missing_refln_index_l
  _platon_missing_refln_theta
   -1    2    0     2.869
   -5   10    0    14.492
   -4   11    0    16.181
   -7   10    1    16.188
   -6   11    1    17.230
   -4   13    1    20.515
   -3   14    1    22.614
  -11   11    2    22.630
_platon_squeeze_void_probe_radius                  1.20
_platon_squeeze_details
)
TITL 20241102-4R -3         R = 0.17
CELL   30.8062   30.8062    7.1104     90.00     90.00    120.00
SPGR R-3
# Solvent Accessible Volume =       866
# Electrons Found in S.A.V. =       369
# Note: Atoms in Void are Labelled as Cxxx and Qxxx for all Others
Q101 0.443 0.554 0.165 !      14.70 eA-3
Q102 0.891 0.781 0.181 !      12.71 eA-3
C103 0.362 0.055 0.498 !      10.00 eA-3
Q104 0.421 0.633 0.343 !       9.12 eA-3
Q105 0.111 0.228 0.120 !       5.13 eA-3
C106 0.383 0.696 0.355 !       3.06 eA-3
C107 0.617 0.305 0.534 !       2.98 eA-3
Q108 0.078 0.193 0.224 !       2.62 eA-3
Q109 0.540 0.740 0.467 !       2.47 eA-3
Q110 0.584 0.798 0.471 !       2.42 eA-3
Q111 0.851 0.421 0.188 !       2.27 eA-3
Q112 0.702 0.125 0.001 !       2.03 eA-3
Q113 0.122 0.759-0.004 !       1.84 eA-3
Q114 0.181 0.600 0.064 !       1.77 eA-3
Q115 0.447 0.498 0.649 !       1.69 eA-3
Q116 0.501 0.725 0.367 !       1.67 eA-3
Q117 0.422 0.232 0.526 !       1.62 eA-3
Q118 0.647 0.618 0.120 !       1.56 eA-3
Q119 0.822 0.047 0.622 !       1.56 eA-3
Q120 0.757 0.306 0.313 !       1.55 eA-3
Q121 0.789 0.928 0.766 !       1.45 eA-3
Q122 0.954 0.341 0.559 !       1.39 eA-3
Q123 0.507 0.752 0.152 !       1.38 eA-3
Q124 0.046 0.555 0.058 !       1.38 eA-3
C125 0.616 0.334 0.914 !       1.32 eA-3
C126 0.280 0.649 0.222 !       1.30 eA-3
Q127 0.571 0.322 0.683 !       1.27 eA-3
Q128 0.656 0.131 0.410 !       1.26 eA-3
C129 0.719 0.367 0.502 !       1.25 eA-3
C130 0.281 0.633 0.498 !       1.25 eA-3
Q131 0.774 0.828 0.687 !       1.25 eA-3
C132 0.946 0.961 0.810 !       1.22 eA-3
Q133 0.464 0.484 0.065 !       1.20 eA-3
Q134 0.875 0.813 0.526 !       1.18 eA-3
Q135 0.586 0.604 0.753 !       1.16 eA-3
Q136 0.164 0.391-0.005 !       1.16 eA-3
Q137 0.939 0.814 0.185 !       1.15 eA-3
Q138 0.202 0.732 0.243 !       1.15 eA-3
Q139 0.798 0.268 0.757 !       1.15 eA-3
Q140 0.427 0.307 0.315 !       1.15 eA-3
C141 0.985 0.992 0.402 !       1.13 eA-3
Q142 0.476 0.212 0.877 !       1.13 eA-3
Q143 0.948 0.659 0.880 !       1.12 eA-3
Q144 0.030 0.117 0.312 !       1.12 eA-3
Q145 0.814 0.118 0.494 !       1.10 eA-3
Q146 0.555 0.165 0.689 !       1.10 eA-3
Q147 0.657 0.141 0.660 !       1.10 eA-3
Q148 0.531 0.736 0.080 !       1.09 eA-3
C149 0.337 0.669 0.400 !       1.09 eA-3
C150 0.663 0.331 0.600 !       1.09 eA-3
Q151 0.740 0.291 0.509 !       1.09 eA-3
C152 0.256 0.602 0.411 !       1.09 eA-3
Q153 0.476 0.276 0.763 !       1.09 eA-3
Q154 0.179 0.415 0.088 !       1.08 eA-3
Q155 0.439 0.336 0.681 !       1.08 eA-3
Q156 0.593 0.414 0.691 !       1.08 eA-3
Q157 0.407 0.586 0.309 !       1.08 eA-3
Q158 0.125 0.757 0.345 !       1.08 eA-3
Q159 0.031 0.789 0.318 !       1.08 eA-3
Q160 0.518 0.405 0.911 !       1.07 eA-3
Q161 0.305 0.361 0.967 !       1.07 eA-3
Q162 0.054 0.697 0.970 !       1.07 eA-3
C163 0.250 0.610 0.283 !       1.07 eA-3
Q164 0.640 0.948 0.972 !       1.07 eA-3
Q165 0.991 0.530 0.228 !       1.06 eA-3
Q166 0.328 0.127 0.024 !       1.05 eA-3
Q167 0.774 0.453 0.398 !       1.05 eA-3
Q168 0.818 0.503 0.257 !       1.00 eA-3
Q169 0.965 0.626 0.655 !       1.00 eA-3
Q170 0.118 0.978 0.500 !       1.00 eA-3
Q171 0.936 0.773 0.228 !       0.98 eA-3
Q172 0.772 0.101 0.227 !       0.97 eA-3
C173 0.960 0.968 0.678 !       0.97 eA-3
Q174 0.914 0.055 0.469 !       0.97 eA-3
Q175 0.142 0.086 0.463 !       0.97 eA-3
Q176 0.704 0.186 0.280 !       0.96 eA-3
Q177 0.687 0.143 0.816 !       0.96 eA-3
Q178 0.687 0.251 0.377 !       0.95 eA-3
Q179 0.150 0.173 0.060 !       0.95 eA-3
Q180 0.382 0.007 0.443 !       0.94 eA-3
Q181 0.827 0.384 0.287 !       0.94 eA-3
Q182 0.773 0.257 0.058 !       0.94 eA-3
Q183 0.225 0.634 0.204 !       0.93 eA-3
Q184 0.999 0.713 0.403 !       0.93 eA-3
Q185 0.557 0.830 0.879 !       0.92 eA-3
Q186 0.616 0.899 0.499 !       0.92 eA-3
Q187 0.893 0.966 0.534 !       0.92 eA-3
Q188 0.052 0.720 0.223 !       0.92 eA-3
Q189 0.797 0.460 0.256 !       0.92 eA-3
Q190 0.101 0.686 0.449 !       0.91 eA-3
Q191 0.562 0.301 0.876 !       0.90 eA-3
Q192 0.166 0.893 0.651 !       0.89 eA-3
Q193 0.880 0.977 0.842 !       0.88 eA-3
Q194 0.446 0.513 0.112 !       0.87 eA-3
Q195 0.524 0.842 0.370 !       0.87 eA-3
Q196 0.949 1.002 0.868 !       0.87 eA-3
Q197 0.078 0.518 0.529 !       0.86 eA-3
Q198 0.453 0.645 0.499 !       0.86 eA-3
Q199 0.618 0.669 0.559 !       0.86 eA-3
)
;
_shelx_fab_checksum                56338
_platon_squeeze_details            ?
loop_
  _platon_squeeze_void_nr
  _platon_squeeze_void_average_x
  _platon_squeeze_void_average_y
  _platon_squeeze_void_average_z
  _platon_squeeze_void_volume
  _platon_squeeze_void_count_electrons
  _platon_squeeze_void_content
 1 0.000 0.000 -0.011 233 77 ' '
 2 0.026 0.307 0.154 9 8 ' '
 3 0.026 0.386 0.821 9 8 ' '
 4 0.053 0.693 0.512 9 8 ' '
 5 0.333 0.667 0.310 233 77 ' '
 6 0.280 0.974 0.154 9 8 ' '
 7 0.307 0.280 0.845 9 8 ' '
 8 0.307 0.360 0.512 9 8 ' '
 9 0.360 0.053 0.488 9 8 ' '
 10 0.359 0.973 0.821 9 8 ' '
 11 0.386 0.359 0.179 10 8 ' '
 12 0.667 0.333 -0.023 233 77 ' '
 13 0.614 0.640 0.821 10 8 ' '
 14 0.640 0.027 0.179 10 8 ' '
 15 0.640 0.947 0.512 9 8 ' '
 16 0.693 0.640 0.488 9 8 ' '
 17 0.693 0.719 0.154 9 8 ' '
 18 0.719 0.026 0.846 9 8 ' '
 19 0.947 0.307 0.488 9 8 ' '
 20 0.973 0.614 0.179 9 8 ' '
 21 0.974 0.693 0.846 9 8 ' '

_platon_squeeze_void_probe_radius  1.20
# Gd-3D RESULTS (APPEND TO CIF)
_vrf_PLAT417_Gd-3D
;
PROBLEM: ALERT: Shorter Inter D-H..H-D 
RESPONSE: This is caused by the fact that the orienatation of the H atoms is not fixed.
;
_vrf_PLAT420_Gd-3D
;
PROBLEM: ALERT: D-H Bond without Acceptor O14 
RESPONSE: This is caused by the fact that the orienatation of the H atoms is not fixed.
;
_olex2_submission_special_instructions  'No special instructions were received'
loop_
  _twin_individual_id
  _twin_individual_mass_fraction_refined
 1 0.635(5)
 2 0.365(5)

#=========================================================================================================================#
data_Dy-3D
_audit_creation_date               2024-11-11
_audit_creation_method
;
Olex2 1.2
(compiled 2018.05.29 svn.r3508 for OlexSys, GUI svn.r5506)
;
_shelx_SHELXL_version_number       '2018/3'
_audit_contact_author_address      ?
_audit_contact_author_email        ?
_audit_contact_author_name         ''
_audit_contact_author_phone        ?
_publ_contact_author_id_orcid      ?
_publ_section_references
;
Dolomanov, O.V., Bourhis, L.J., Gildea, R.J, Howard, J.A.K. & Puschmann, H.
 (2009), J. Appl. Cryst. 42, 339-341.

Sheldrick, G.M. (2008). Acta Cryst. A64, 112-122.

Sheldrick, G.M. (2015). Acta Cryst. C71, 3-8.
;
_chemical_name_common              ?
_chemical_name_systematic          ?
_chemical_formula_moiety           'C3 H6 Dy O9, 5(H2 O)'
_chemical_formula_sum              'C3 H16 Dy O14'
_chemical_formula_weight           438.66
_chemical_melting_point            ?
loop_
  _atom_type_symbol
  _atom_type_description
  _atom_type_scat_dispersion_real
  _atom_type_scat_dispersion_imag
  _atom_type_scat_source
 'C' 'C' 0.0181 0.0091 'International Tables Vol C Tables 4.2.6.8 and 6.1.1.4'
 'H' 'H' 0.0000 0.0000 'International Tables Vol C Tables 4.2.6.8 and 6.1.1.4'
 'Dy' 'Dy' -9.8046 9.8477
 'International Tables Vol C Tables 4.2.6.8 and 6.1.1.4'
 'O' 'O' 0.0492 0.0322 'International Tables Vol C Tables 4.2.6.8 and 6.1.1.4'

_shelx_space_group_comment
;
The symmetry employed for this shelxl refinement is uniquely defined
by the following loop, which should always be used as a source of
symmetry information in preference to the above space-group names.
They are only intended as comments.
;
_space_group_crystal_system        'trigonal'
_space_group_IT_number             148
_space_group_name_H-M_alt          'R -3'
_space_group_name_Hall             '-R 3'
loop_
  _space_group_symop_operation_xyz
 'x, y, z'
 '-y, x-y, z'
 '-x+y, -x, z'
 'x+2/3, y+1/3, z+1/3'
 '-y+2/3, x-y+1/3, z+1/3'
 '-x+y+2/3, -x+1/3, z+1/3'
 'x+1/3, y+2/3, z+2/3'
 '-y+1/3, x-y+2/3, z+2/3'
 '-x+y+1/3, -x+2/3, z+2/3'
 '-x, -y, -z'
 'y, -x+y, -z'
 'x-y, x, -z'
 '-x+2/3, -y+1/3, -z+1/3'
 'y+2/3, -x+y+1/3, -z+1/3'
 'x-y+2/3, x+1/3, -z+1/3'
 '-x+1/3, -y+2/3, -z+2/3'
 'y+1/3, -x+y+2/3, -z+2/3'
 'x-y+1/3, x+2/3, -z+2/3'

_cell_length_a                     30.6815(13)
_cell_length_b                     30.6815(13)
_cell_length_c                     7.0942(3)
_cell_angle_alpha                  90
_cell_angle_beta                   90
_cell_angle_gamma                  120
_cell_volume                       5783.5(5)
_cell_formula_units_Z              18
_cell_measurement_reflns_used      9617
_cell_measurement_temperature      120
_cell_measurement_theta_max        68.94
_cell_measurement_theta_min        4.99
_shelx_estimated_absorpt_T_max     0.741
_shelx_estimated_absorpt_T_min     0.363
_exptl_absorpt_coefficient_mu      31.819
_exptl_absorpt_correction_T_max    0.1379
_exptl_absorpt_correction_T_min    0.0033
_exptl_absorpt_correction_type     multi-scan
_exptl_absorpt_process_details
;
STOE X-Red32, absorption correction by Gaussian integration, analogous to
P. Coppens, "The Evaluation of Absorption and Extinction in Single-Crystal
Structure Analysis", published in: F. R. Ahmed (Editor), "Crystallographic
Computing", Munksgaard, Copenhagen (1970), 255 - 270.
Afterwards scaling of reflection intensities was performed within STOE LANA.
J. Koziskova, F. Hahn, J. Richter, J. Kozisek, "Comparison of different
absorption corrections on the model structure of tetrakis(\m~2~-acetato)-
diaqua-di-copper(II)", Acta Chimica Slovaca, vol. 9, no. 2, 2016, pp. 136 - 140.
;
_exptl_absorpt_special_details     ?
_exptl_crystal_colour              colourless
_exptl_crystal_colour_primary      colourless
_exptl_crystal_density_diffrn      2.267
_exptl_crystal_density_meas        ?
_exptl_crystal_density_method      'not measured'
_exptl_crystal_description         needle
_exptl_crystal_F_000               3816
_exptl_crystal_size_max            0.04
_exptl_crystal_size_mid            0.02
_exptl_crystal_size_min            0.01
_exptl_transmission_factor_max     ?
_exptl_transmission_factor_min     ?
_diffrn_reflns_av_R_equivalents    0.0878
_diffrn_reflns_av_unetI/netI       0.0748
_diffrn_reflns_Laue_measured_fraction_full  0.980
_diffrn_reflns_Laue_measured_fraction_max  0.980
_diffrn_reflns_limit_h_max         31
_diffrn_reflns_limit_h_min         -35
_diffrn_reflns_limit_k_max         36
_diffrn_reflns_limit_k_min         -28
_diffrn_reflns_limit_l_max         5
_diffrn_reflns_limit_l_min         -8
_diffrn_reflns_number              7889
_diffrn_reflns_point_group_measured_fraction_full  0.980
_diffrn_reflns_point_group_measured_fraction_max  0.980
_diffrn_reflns_theta_full          64.998
_diffrn_reflns_theta_max           64.998
_diffrn_reflns_theta_min           4.993
_diffrn_ambient_temperature        120
_diffrn_detector_area_resol_mean   ?
_diffrn_measured_fraction_theta_full  0.980
_diffrn_measured_fraction_theta_max  0.980
_diffrn_measurement_device_type    'STOE STADIVARI'
_diffrn_measurement_method         'rotation method, \w scans'
_diffrn_radiation_type             CuK\a
_diffrn_radiation_wavelength       1.54186
_diffrn_source                     'GeniX 3D HF Cu'
_reflns_Friedel_coverage           0.000
_reflns_Friedel_fraction_full      .
_reflns_Friedel_fraction_max       .
_reflns_number_gt                  3041
_reflns_number_total               3579
_reflns_special_details
;
 Reflections were merged by SHELXL according to the crystal
 class for the calculation of statistics and refinement.
 
 Structure factors included contributions from the .fab file.
 
 _reflns_Friedel_fraction is defined as the number of unique
 Friedel pairs measured divided by the number that would be
 possible theoretically, ignoring centric projections and
 systematic absences. Completness statistics refer to single and
 composite reflections containing twin component 1 only.
;
_reflns_threshold_expression       'I > 2\s(I)'
_computing_cell_refinement         ?
_computing_data_collection         ?
_computing_data_reduction          ?
_computing_molecular_graphics      'Olex2 (Dolomanov et al., 2009)'
_computing_publication_material    'Olex2 (Dolomanov et al., 2009)'
_computing_structure_refinement    'ShelXL (Sheldrick, 2015)'
_computing_structure_solution      'XS (Sheldrick, 2008)'
_refine_diff_density_max           3.503
_refine_diff_density_min           -2.611
_refine_diff_density_rms           0.567
_refine_ls_extinction_coef         .
_refine_ls_extinction_method       none
_refine_ls_goodness_of_fit_ref     1.220
_refine_ls_hydrogen_treatment      constr
_refine_ls_matrix_type             full
_refine_ls_number_parameters       182
_refine_ls_number_reflns           3579
_refine_ls_number_restraints       0
_refine_ls_R_factor_all            0.1142
_refine_ls_R_factor_gt             0.0974
_refine_ls_restrained_S_all        1.220
_refine_ls_shift/su_max            0.001
_refine_ls_shift/su_mean           0.000
_refine_ls_structure_factor_coef   Fsqd
_refine_ls_weighting_details      
 'w=1/[\s^2^(Fo^2^)+(0.2000P)^2^] where P=(Fo^2^+2Fc^2^)/3'
_refine_ls_weighting_scheme        calc
_refine_ls_wR_factor_gt            0.2548
_refine_ls_wR_factor_ref           0.2905
_refine_special_details
;
 Refined as a 2-component twin.
;
_olex2_refinement_description
;
1. Twinned data refinement
 Scales: 0.502(4)
 0.498(4)
2. Fixed Uiso
 At 1.5 times of:
  All O(H,H) groups
3.a Free rotating group:
 O9(H9A,H9B), O10(H10A,H10B), O11(H11A,H11B), O13(H13A,H13B), O14(H14A,H14B)
3.b Rotating group:
 O1(H1A,H1B), O7(H7A,H7B), O12(H12A,H12B)
;
_atom_sites_solution_hydrogens     difmap
_atom_sites_solution_primary       direct
_atom_sites_solution_secondary     ?
loop_
  _atom_site_label
  _atom_site_type_symbol
  _atom_site_fract_x
  _atom_site_fract_y
  _atom_site_fract_z
  _atom_site_U_iso_or_equiv
  _atom_site_adp_type
  _atom_site_occupancy
  _atom_site_site_symmetry_order
  _atom_site_calc_flag
  _atom_site_refinement_flags_posn
  _atom_site_refinement_flags_adp
  _atom_site_refinement_flags_occupancy
  _atom_site_disorder_assembly
  _atom_site_disorder_group
 Dy1 Dy 0.44381(3) 0.55663(3) 0.34095(14) 0.0265(5) Uani 1 1 d . . . . .
 O1 O 0.3940(4) 0.5044(4) 0.5987(18) 0.034(3) Uani 1 1 d . . . . .
 H1A H 0.411924 0.496478 0.667008 0.051 Uiso 1 1 d GR . . . .
 H1B H 0.370806 0.476334 0.555701 0.051 Uiso 1 1 d GR . . . .
 O2 O 0.5092(4) 0.5604(4) 0.5451(17) 0.030(2) Uani 1 1 d . . . . .
 O3 O 0.5489(4) 0.5211(4) 0.6630(17) 0.030(2) Uani 1 1 d . . . . .
 O4 O 0.3570(4) 0.5481(4) 0.3453(19) 0.034(3) Uani 1 1 d . . . . .
 O5 O 0.3072(4) 0.4540(4) 0.0039(17) 0.033(3) Uani 1 1 d . . . . .
 O6 O 0.2792(4) 0.5068(4) 0.2225(19) 0.033(3) Uani 1 1 d . . . . .
 O7 O 0.4451(5) 0.6102(4) 0.5793(19) 0.039(3) Uani 1 1 d . . . . .
 H7A H 0.414329 0.602784 0.609218 0.059 Uiso 1 1 d GR . . . .
 H7B H 0.458673 0.641462 0.538995 0.059 Uiso 1 1 d GR . . . .
 O8 O 0.3854(4) 0.4956(4) 0.1291(18) 0.031(3) Uani 1 1 d . . . . .
 C1 C 0.5170(6) 0.5236(5) 0.561(3) 0.030(4) Uani 1 1 d . . . . .
 C3 C 0.3404(6) 0.4861(5) 0.114(3) 0.028(4) Uani 1 1 d . . . . .
 C2 C 0.3257(6) 0.5165(6) 0.238(3) 0.030(4) Uani 1 1 d . . . . .
 O9 O 0.5439(4) 0.6339(4) -0.1713(17) 0.032(2) Uani 1 1 d . . . . .
 H9A H 0.524817 0.609524 -0.099644 0.048 Uiso 1 1 d G . . . .
 H9B H 0.527373 0.646603 -0.219152 0.048 Uiso 1 1 d G . . . .
 O10 O 0.4293(4) 0.4607(4) 0.8519(19) 0.033(3) Uani 1 1 d . . . . .
 H10A H 0.434346 0.464549 0.970156 0.050 Uiso 1 1 d G . . . .
 H10B H 0.401900 0.432991 0.840798 0.050 Uiso 1 1 d G . . . .
 O11 O 0.3680(5) 0.5780(5) 0.844(2) 0.045(3) Uani 1 1 d . . . . .
 H11A H 0.378976 0.577233 0.953159 0.067 Uiso 1 1 d G . . . .
 H11B H 0.338689 0.573535 0.863368 0.067 Uiso 1 1 d G . . . .
 O12 O 0.4922(4) 0.5550(4) 0.0784(17) 0.031(2) Uani 1 1 d . . . . .
 H12A H 0.476150 0.551315 -0.029055 0.046 Uiso 1 1 d GR . . . .
 H12B H 0.495416 0.527982 0.082263 0.046 Uiso 1 1 d GR . . . .
 O13 O 0.3602(4) 0.3889(4) 0.328(2) 0.039(3) Uani 1 1 d . . . . .
 H13A H 0.390977 0.411244 0.316043 0.059 Uiso 1 1 d G . . . .
 H13B H 0.349575 0.399496 0.417941 0.059 Uiso 1 1 d G . . . .
 O14 O 0.3335(4) 0.3824(4) -0.072(2) 0.039(3) Uani 1 1 d . . . . .
 H14A H 0.319377 0.398160 -0.029762 0.058 Uiso 1 1 d G . . . .
 H14B H 0.357316 0.403729 -0.140936 0.058 Uiso 1 1 d G . . . .

loop_
  _atom_site_aniso_label
  _atom_site_aniso_U_11
  _atom_site_aniso_U_22
  _atom_site_aniso_U_33
  _atom_site_aniso_U_23
  _atom_site_aniso_U_13
  _atom_site_aniso_U_12
 Dy1 0.0208(6) 0.0185(6) 0.0381(7) -0.0015(3) 0.0028(3) 0.0082(4)
 O1 0.026(6) 0.028(6) 0.047(7) 0.000(5) -0.003(5) 0.013(5)
 O2 0.023(5) 0.022(5) 0.046(6) -0.005(5) 0.002(5) 0.013(4)
 O3 0.019(5) 0.025(5) 0.041(7) -0.005(5) -0.006(5) 0.006(4)
 O4 0.021(5) 0.026(6) 0.046(7) -0.006(5) 0.000(5) 0.006(5)
 O5 0.025(6) 0.028(6) 0.039(7) -0.008(5) -0.007(5) 0.009(5)
 O6 0.023(6) 0.032(6) 0.046(7) -0.003(5) 0.000(5) 0.015(5)
 O7 0.043(7) 0.021(6) 0.053(8) 0.004(5) 0.006(6) 0.015(5)
 O8 0.020(5) 0.027(6) 0.046(7) -0.009(5) -0.004(5) 0.012(5)
 C1 0.027(8) 0.016(7) 0.041(9) -0.012(7) -0.001(7) 0.007(6)
 C3 0.024(8) 0.014(7) 0.046(10) 0.011(7) 0.009(7) 0.008(6)
 C2 0.022(8) 0.028(8) 0.046(10) 0.006(7) 0.001(7) 0.016(7)
 O9 0.037(6) 0.024(6) 0.037(6) -0.005(5) -0.004(5) 0.016(5)
 O10 0.023(6) 0.030(6) 0.045(7) -0.004(5) 0.003(5) 0.012(5)
 O11 0.033(7) 0.045(7) 0.045(8) -0.002(6) 0.002(6) 0.011(6)
 O12 0.020(5) 0.031(6) 0.041(7) -0.009(5) 0.001(4) 0.013(5)
 O13 0.031(6) 0.024(6) 0.060(8) 0.005(6) 0.006(6) 0.012(5)
 O14 0.033(6) 0.031(6) 0.058(8) 0.002(6) -0.003(6) 0.020(5)

_geom_special_details
;
 All esds (except the esd in the dihedral angle between two l.s. planes)
 are estimated using the full covariance matrix.  The cell esds are taken
 into account individually in the estimation of esds in distances, angles
 and torsion angles; correlations between esds in cell parameters are only
 used when they are defined by crystal symmetry.  An approximate (isotropic)
 treatment of cell esds is used for estimating esds involving l.s. planes.
;
loop_
  _geom_bond_atom_site_label_1
  _geom_bond_atom_site_label_2
  _geom_bond_distance
  _geom_bond_site_symmetry_2
  _geom_bond_publ_flag
 Dy1 O1 2.409(12) . ?
 Dy1 O2 2.431(11) . ?
 Dy1 O3 2.505(11) 10_666 ?
 Dy1 O4 2.542(11) . ?
 Dy1 O5 2.465(11) 15 ?
 Dy1 O6 2.424(12) 15 ?
 Dy1 O7 2.345(13) . ?
 Dy1 O8 2.371(11) . ?
 Dy1 O12 2.398(11) . ?
 O1 H1A 0.8545 . ?
 O1 H1B 0.8524 . ?
 O2 C1 1.271(19) . ?
 O3 C1 1.25(2) . ?
 O4 C2 1.23(2) . ?
 O5 C3 1.27(2) . ?
 O6 C2 1.308(19) . ?
 O7 H7A 0.8788 . ?
 O7 H7B 0.8799 . ?
 O8 C3 1.264(19) . ?
 C1 C1 1.55(3) 10_666 ?
 C3 C2 1.50(3) . ?
 O9 H9A 0.8502 . ?
 O9 H9B 0.8509 . ?
 O10 H10A 0.8503 . ?
 O10 H10B 0.8500 . ?
 O11 H11A 0.8498 . ?
 O11 H11B 0.8505 . ?
 O12 H12A 0.8839 . ?
 O12 H12B 0.8837 . ?
 O13 H13A 0.8497 . ?
 O13 H13B 0.8502 . ?
 O14 H14A 0.8495 . ?
 O14 H14B 0.8499 . ?

loop_
  _geom_angle_atom_site_label_1
  _geom_angle_atom_site_label_2
  _geom_angle_atom_site_label_3
  _geom_angle
  _geom_angle_site_symmetry_1
  _geom_angle_site_symmetry_3
  _geom_angle_publ_flag
 O1 Dy1 O2 79.3(4) . . ?
 O1 Dy1 O3 72.8(4) . 10_666 ?
 O1 Dy1 O4 68.8(4) . . ?
 O1 Dy1 O5 132.5(4) . 15 ?
 O1 Dy1 O6 137.7(4) . 15 ?
 O2 Dy1 O3 65.6(3) . 10_666 ?
 O2 Dy1 O4 142.7(4) . . ?
 O2 Dy1 O5 69.0(4) . 15 ?
 O3 Dy1 O4 119.3(3) 10_666 . ?
 O5 Dy1 O3 120.4(3) 15 10_666 ?
 O5 Dy1 O4 120.3(3) 15 . ?
 O6 Dy1 O2 135.0(4) 15 . ?
 O6 Dy1 O3 137.0(4) 15 10_666 ?
 O6 Dy1 O4 69.6(4) 15 . ?
 O6 Dy1 O5 66.3(4) 15 15 ?
 O7 Dy1 O1 72.7(4) . . ?
 O7 Dy1 O2 79.2(4) . . ?
 O7 Dy1 O3 134.2(4) . 10_666 ?
 O7 Dy1 O4 73.3(4) . . ?
 O7 Dy1 O5 67.4(4) . 15 ?
 O7 Dy1 O6 88.6(4) . 15 ?
 O7 Dy1 O8 138.7(4) . . ?
 O7 Dy1 O12 141.3(4) . . ?
 O8 Dy1 O1 88.7(4) . . ?
 O8 Dy1 O2 134.1(4) . . ?
 O8 Dy1 O3 68.5(4) . 10_666 ?
 O8 Dy1 O4 65.6(4) . . ?
 O8 Dy1 O5 138.7(4) . 15 ?
 O8 Dy1 O6 81.0(4) . 15 ?
 O8 Dy1 O12 73.9(4) . . ?
 O12 Dy1 O1 140.3(4) . . ?
 O12 Dy1 O2 87.6(4) . . ?
 O12 Dy1 O3 67.7(4) . 10_666 ?
 O12 Dy1 O4 129.4(4) . . ?
 O12 Dy1 O5 73.9(4) . 15 ?
 O12 Dy1 O6 75.4(4) . 15 ?
 Dy1 O1 H1A 109.5 . . ?
 Dy1 O1 H1B 109.3 . . ?
 H1A O1 H1B 104.3 . . ?
 C1 O2 Dy1 121.8(10) . . ?
 C1 O3 Dy1 119.7(9) . 10_666 ?
 C2 O4 Dy1 116.1(10) . . ?
 C3 O5 Dy1 119.3(10) . 14_455 ?
 C2 O6 Dy1 120.3(10) . 14_455 ?
 Dy1 O7 H7A 110.6 . . ?
 Dy1 O7 H7B 111.2 . . ?
 H7A O7 H7B 102.9 . . ?
 C3 O8 Dy1 122.9(10) . . ?
 O2 C1 C1 116.2(19) . 10_666 ?
 O3 C1 O2 127.2(14) . . ?
 O3 C1 C1 116.6(17) . 10_666 ?
 O5 C3 C2 117.9(14) . . ?
 O8 C3 O5 126.2(15) . . ?
 O8 C3 C2 115.9(15) . . ?
 O4 C2 O6 124.4(15) . . ?
 O4 C2 C3 119.5(14) . . ?
 O6 C2 C3 116.1(15) . . ?
 H9A O9 H9B 109.5 . . ?
 H10A O10 H10B 104.5 . . ?
 H11A O11 H11B 104.5 . . ?
 Dy1 O12 H12A 111.2 . . ?
 Dy1 O12 H12B 110.9 . . ?
 H12A O12 H12B 102.8 . . ?
 H13A O13 H13B 104.6 . . ?
 H14A O14 H14B 104.6 . . ?

loop_
  _geom_torsion_atom_site_label_1
  _geom_torsion_atom_site_label_2
  _geom_torsion_atom_site_label_3
  _geom_torsion_atom_site_label_4
  _geom_torsion
  _geom_torsion_site_symmetry_1
  _geom_torsion_site_symmetry_2
  _geom_torsion_site_symmetry_3
  _geom_torsion_site_symmetry_4
  _geom_torsion_publ_flag
 Dy1 O2 C1 O3 -178.9(13) . . . . ?
 Dy1 O2 C1 C1 1(2) . . . 10_666 ?
 Dy1 O3 C1 O2 -178.9(13) 10_666 . . . ?
 Dy1 O3 C1 C1 1(2) 10_666 . . 10_666 ?
 Dy1 O4 C2 O6 179.4(12) . . . . ?
 Dy1 O4 C2 C3 0(2) . . . . ?
 Dy1 O5 C3 O8 -176.9(12) 14_455 . . . ?
 Dy1 O5 C3 C2 2.1(19) 14_455 . . . ?
 Dy1 O6 C2 O4 177.1(13) 14_455 . . . ?
 Dy1 O6 C2 C3 -3.5(19) 14_455 . . . ?
 Dy1 O8 C3 O5 180.0(12) . . . . ?
 Dy1 O8 C3 C2 1.0(19) . . . . ?
 O5 C3 C2 O4 -179.7(14) . . . . ?
 O5 C3 C2 O6 1(2) . . . . ?
 O8 C3 C2 O4 -1(2) . . . . ?
 O8 C3 C2 O6 180.0(13) . . . . ?

_shelx_res_file
;
TITL 20220603-2_a.res in R-3
    20220603-2_sq.res
    created by SHELXL-2018/3 at 15:21:39 on 11-Nov-2024
REM Old TITL
REM SHELXT solution in R-3: R1 0.179, Rweak 0.006, Alpha 0.091
REM <I/s> 0.000 for 0 systematic absences, Orientation as input
REM Formula found by SHELXT: Dy C4 O14 N4
CELL 1.54186 30.6815 30.6815 7.0942 90 90 120
ZERR 18 0.0013 0.0013 0.0003 0 0 0
LATT 3
SYMM -Y,+X-Y,+Z
SYMM +Y-X,-X,+Z
SFAC C H Dy O
UNIT 54 288 18 252

L.S. 4 0 7
PLAN  20
SIZE 0.04 0.02 0.01
TEMP -153.15
CONF
MORE -1
ABIN
BOND $H
fmap 2 53
acta
TWIN -1 0 0 0 -1 0 0 0 1 2
OMIT -3 130
REM <olex2.extras>
REM <HklSrc "%.\\20220603-2_sq.hkl">
REM </olex2.extras>

WGHT    0.200000
BASF   0.49843
FVAR       0.10328
DY1   3    0.443806    0.556629    0.340947    11.00000    0.02082    0.01846 =
         0.03808   -0.00145    0.00276    0.00819
O1    4    0.393963    0.504365    0.598730    11.00000    0.02577    0.02800 =
         0.04684    0.00031   -0.00293    0.01265
AFIX   7
H1A   2    0.411924    0.496478    0.667008    11.00000   -1.50000
H1B   2    0.370806    0.476334    0.555701    11.00000   -1.50000
AFIX   0
O2    4    0.509242    0.560377    0.545150    11.00000    0.02263    0.02229 =
         0.04600   -0.00457    0.00167    0.01251
O3    4    0.548901    0.521129    0.662993    11.00000    0.01940    0.02461 =
         0.04085   -0.00480   -0.00634    0.00604
O4    4    0.357014    0.548055    0.345273    11.00000    0.02051    0.02644 =
         0.04569   -0.00608    0.00006    0.00567
O5    4    0.307221    0.453998    0.003885    11.00000    0.02476    0.02821 =
         0.03903   -0.00783   -0.00689    0.00865
O6    4    0.279231    0.506773    0.222502    11.00000    0.02331    0.03225 =
         0.04592   -0.00327    0.00025    0.01528
O7    4    0.445089    0.610232    0.579290    11.00000    0.04287    0.02100 =
         0.05280    0.00430    0.00613    0.01528
AFIX   7
H7A   2    0.414329    0.602784    0.609218    11.00000   -1.50000
H7B   2    0.458673    0.641462    0.538995    11.00000   -1.50000
AFIX   0
O8    4    0.385375    0.495630    0.129062    11.00000    0.02037    0.02743 =
         0.04596   -0.00857   -0.00422    0.01207
C1    1    0.517019    0.523567    0.560809    11.00000    0.02720    0.01567 =
         0.04136   -0.01182   -0.00102    0.00733
C3    1    0.340380    0.486064    0.114092    11.00000    0.02362    0.01371 =
         0.04584    0.01127    0.00857    0.00774
C2    1    0.325733    0.516527    0.237645    11.00000    0.02180    0.02757 =
         0.04649    0.00620    0.00057    0.01643

AFIX   6
O9    4    0.543939    0.633891   -0.171291    11.00000    0.03693    0.02432 =
         0.03675   -0.00457   -0.00388    0.01638
H9A   2    0.524817    0.609524   -0.099644    11.00000   -1.50000
H9B   2    0.527373    0.646603   -0.219152    11.00000   -1.50000
AFIX   6

O10   4    0.429335    0.460725    0.851914    11.00000    0.02313    0.02963 =
         0.04519   -0.00444    0.00335    0.01166
H10A  2    0.434346    0.464549    0.970156    11.00000   -1.50000
H10B  2    0.401900    0.432991    0.840798    11.00000   -1.50000
AFIX   6

O11   4    0.368019    0.578042    0.843962    11.00000    0.03285    0.04474 =
         0.04542   -0.00234    0.00150    0.01144
H11A  2    0.378976    0.577233    0.953159    11.00000   -1.50000
H11B  2    0.338689    0.573535    0.863368    11.00000   -1.50000
AFIX   0

O12   4    0.492222    0.555040    0.078434    11.00000    0.02039    0.03099 =
         0.04124   -0.00861    0.00055    0.01276
AFIX   7
H12A  2    0.476150    0.551315   -0.029055    11.00000   -1.50000
H12B  2    0.495416    0.527982    0.082263    11.00000   -1.50000
AFIX   6

O13   4    0.360216    0.388855    0.328453    11.00000    0.03147    0.02389 =
         0.06042    0.00471    0.00624    0.01214
H13A  2    0.390977    0.411244    0.316043    11.00000   -1.50000
H13B  2    0.349575    0.399496    0.417941    11.00000   -1.50000
AFIX   6

O14   4    0.333453    0.382370   -0.072359    11.00000    0.03267    0.03061 =
         0.05831    0.00232   -0.00325    0.02024
H14A  2    0.319377    0.398160   -0.029762    11.00000   -1.50000
H14B  2    0.357316    0.403729   -0.140936    11.00000   -1.50000
AFIX   0
HKLF 4


REM  20220603-2_a.res in R-3
REM wR2 = 0.2905, GooF = S = 1.220, Restrained GooF = 1.220 for all data
REM R1 = 0.0974 for 3041 Fo > 4sig(Fo) and 0.1142 for all 3579 data
REM 182 parameters refined using 0 restraints

END

WGHT      0.2000      0.0000

REM Highest difference peak  3.503,  deepest hole -2.611,  1-sigma level  0.567
Q1    1   0.4458  0.5561  0.5933  11.00000  0.05    2.71
Q2    1   0.4448  0.5576 -0.1535  11.00000  0.05    2.59
Q3    1   0.4765  0.5757  0.3025  11.00000  0.05    2.40
Q4    1   0.2780  0.4566 -0.0529  11.00000  0.05    2.20
Q5    1   0.4786  0.5988  0.3500  11.00000  0.05    2.14
Q6    1   0.4364  0.6003  0.6196  11.00000  0.05    2.13
Q7    1   0.4285  0.5923  0.3354  11.00000  0.05    2.01
Q8    1   0.5099  0.5843 -0.0003  11.00000  0.05    1.88
Q9    1   0.3842  0.5458  0.3858  11.00000  0.05    1.87
Q10   1   0.4145  0.5039  0.3152  11.00000  0.05    1.82
Q11   1   0.4531  0.5077  0.7541  11.00000  0.05    1.81
Q12   1   0.4902  0.5692  0.3083  11.00000  0.05    1.78
Q13   1   0.5517  0.4930  0.6066  11.00000  0.05    1.77
Q14   1   0.4195  0.5581  0.2895  11.00000  0.05    1.61
Q15   1   0.3837  0.5430  0.7700  11.00000  0.05    1.59
Q16   1   0.5274  0.5568  0.2871  11.00000  0.05    1.58
Q17   1   0.3889  0.5638  0.4015  11.00000  0.05    1.54
Q18   1   0.4946  0.5635  0.6075  11.00000  0.05    1.53
Q19   1   0.4031  0.5500  0.0850  11.00000  0.05    1.52
Q20   1   0.3938  0.4966 -0.0528  11.00000  0.05    1.51
;
_shelx_res_checksum                28769
_shelx_hkl_file
;
 -26   1  -4   -2.85   11.55   0
 -26   2  -3    5.00   13.85   0
 -26   5  -3   11.07   15.24   0
 -25  -3  -4  238.90   13.38   0
 -25  -3  -3   -8.08    8.96   0
 -25   4  -5    3.10   10.77   0
 -24  10  -3    1.62   12.00   0
 -23  -1  -1   67.01   15.81   0
 -23   3  -1    2.25   15.39   0
 -23  11  -4    0.45    3.30   0
 -23  11  -3   -4.18   10.67   0
 -20  -8  -1    4.48   17.81   0
 -19   2   0   27.41   12.02   0
 -18 -11  -1   44.37   12.55   0
 -18  -6   0  697.61   18.48   0
 -16  -9   0    9.01   12.10   0
 -26   3  -3   -5.78   10.61   0
 -25  -2  -4  173.37   14.79   0
 -25  -2  -3    0.80   10.98   0
 -25   2  -5    1.99    8.60   0
 -25   3  -5  145.15   10.78   0
 -25   4  -2   72.59   15.62   0
 -25   8  -4  -11.62    9.23   0
 -24  -5  -4   -7.86   12.17   0
 -24  -5  -3    2.49   10.80   0
 -24  -3  -5    8.90   10.05   0
 -24  -3  -2   10.36   14.31   0
 -23  -7  -4   -8.59   13.84   0
 -23  -7  -3    7.02   12.25   0
 -23  -5  -2    7.26   17.00   0
 -22  -9  -4   22.46   14.62   0
 -22  -3  -1  100.09   16.11   0
 -22   5  -1    2.68   16.21   0
 -22   6  -1   33.49   13.03   0
 -22  10  -2  332.58   13.47   0
 -19 -13  -3    2.92   10.13   0
 -19  -1   0   14.65   13.04   0
 -19   0   0   -6.38   12.89   0
 -19   1   0   -6.24   12.84   0
 -18  -4   0   11.24   13.79   0
 -17  -7   0    8.22   11.71   0
 -15 -10   0    8.39    9.77   0
 -25  -1  -4   -1.43   13.64   0
 -25   7  -4  178.18   10.74   0
 -24  -2  -5  128.09   10.79   0
 -24  -1  -2  250.23   18.51   0
 -24   6  -5   -6.74    9.64   0
 -24   6  -2   -0.99   14.14   0
 -24   9  -4    3.33    5.98   0
 -23  -5  -5   -0.05   10.14   0
 -23  10  -4    0.03    5.77   0
 -23  10  -3   36.07   11.17   0
 -22  -1  -1  -11.97   13.66   0
 -22   3  -1   71.62   16.97   0
 -22  11  -3   60.93   10.18   0
 -21   6  -1    4.13   15.37   0
 -18 -14  -3  -14.72    9.25   0
 -18   1   0    4.62   14.55   0
 -18   2   0   13.59   10.29   0
 -16 -13  -1   10.97    8.83   0
 -14 -11   0   24.13    7.80   0
 -25   0  -3  -10.11   10.11   0
 -25   1  -3  -12.08   13.40   0
 -25   2  -3   48.63   13.57   0
 -25   4  -3  -14.86   15.34   0
 -25   5  -4   12.75   10.53   0
 -25   5  -3    9.37   13.92   0
 -24  -4  -4   64.90   11.85   0
 -24  -1  -5  119.18   10.37   0
 -24   0  -2  -16.87   14.32   0
 -24   2  -2  121.64   18.63   0
 -24   5  -5   41.84    9.58   0
 -24   8  -4  255.23   11.37   0
 -24   8  -3  -15.23   12.23   0
 -23  -6  -4   17.56   14.34   0
 -23  -4  -5  282.47   13.74   0
 -23   8  -5   53.03    8.82   0
 -22  -8  -4   74.53   15.30   0
 -22  -8  -3   -4.86    9.56   0
 -22   0  -1  356.96   16.98   0
 -22   2  -1    8.54   13.36   0
 -22   4  -6  -15.32    7.96   0
 -21  10  -2  701.70   15.93   0
 -18  -1   0   -4.41   11.79   0
 -17 -15  -3  -13.06    9.28   0
 -17  -5   0   49.75   12.18   0
 -16 -16  -3   31.29    8.19   0
 -16 -15  -2   51.04    9.54   0
 -16  -7   0   37.09   13.04   0
 -15 -17  -3   -3.37    7.45   0
 -15 -16  -2   24.58    7.25   0
 -25   3  -3  -22.37   11.25   0
 -24  -3  -4   -4.46   10.42   0
 -24  -3  -3  246.50   11.63   0
 -24   2  -5   13.39   10.72   0
 -23   6  -2   61.79   16.86   0
 -23   7  -5  -15.04    8.63   0
 -23   9  -4  121.83    7.83   0
 -23   9  -3  -14.71   12.09   0
 -22  -6  -5   99.67   12.21   0
 -22   1  -6    9.96    7.99   0
 -22   2  -6    1.68    8.47   0
 -22   3  -6   -2.28    7.79   0
 -22   8  -2   -0.04   13.88   0
 -22  10  -3   -4.86   10.84   0
 -21  -3  -1   -0.79   13.85   0
 -21   4  -1  243.03   16.00   0
 -20 -11  -3   10.63    9.06   0
 -17 -11  -1   -7.14   10.52   0
 -17  -4   0    2.24   12.59   0
 -15  -8   0    8.09   11.47   0
 -14 -10   0    6.52    7.82   0
 -13 -11   0   -3.43    6.99   0
 -24  -2  -4   46.98   10.31   0
 -24  -2  -3   -3.31    9.98   0
 -24  -1  -3   -6.27   12.93   0
 -24   7  -4  128.03    9.85   0
 -23  -5  -4   -7.72   10.79   0
 -23  -5  -3   13.47    8.91   0
 -23  -3  -5   47.34   10.56   0
 -23  -2  -2   10.98   13.40   0
 -22  -7  -4   19.64   14.45   0
 -22  -7  -3   15.81   10.66   0
 -22   8  -5   -2.22    7.79   0
 -22  10  -4   40.25    2.97   0
 -21  -9  -4   16.73   14.25   0
 -21   1  -1  109.98   13.76   0
 -21   3  -1   -5.87   12.69   0
 -21   9  -2   11.52   10.63   0
 -20   5  -1   24.98   14.76   0
 -19 -12  -4   55.86   15.65   0
 -19 -12  -3   -9.32    9.69   0
 -19  -7  -1   -1.00   12.88   0
 -18 -12  -2    7.79   10.97   0
 -18  -9  -1   17.46   13.11   0
 -16  -5   0   -1.91   13.67   0
 -15 -13  -1  301.98   12.26   0
 -24   0  -4   -0.13   13.25   0
 -24   2  -3    4.86   14.37   0
 -24   4  -3   -3.84   15.40   0
 -24   6  -4    9.60    9.52   0
 -23  -4  -4   46.10   13.92   0
 -23  -4  -3   10.14   10.21   0
 -23  -2  -5   -7.54   10.70   0
 -23   1  -2  -11.28   14.34   0
 -23   3  -2   26.24   13.86   0
 -23   6  -5    5.12    7.41   0
 -23   8  -4  155.60   10.19   0
 -23   8  -3   -0.27    9.74   0
 -22  -5  -5  111.69   11.64   0
 -22   9  -3    6.31   10.96   0
 -21  -6  -2    7.97   16.54   0
 -21  10  -3    2.26   10.12   0
 -20  -9  -5    0.28   12.77   0
 -20  -3  -1   43.92   16.71   0
 -20   9  -2  204.54   13.08   0
 -20  11  -3    4.66    4.76   0
 -19 -10  -2    4.93   14.54   0
 -19  -6  -1  206.89   19.33   0
 -18 -13  -3   -6.36    8.61   0
 -18  -8  -1    3.81   15.16   0
 -17 -13  -2   79.86   11.78   0
 -17 -10  -1   15.46   11.72   0
 -16 -14  -2    6.59   11.88   0
 -14 -14  -1   -0.89    7.09   0
 -14  -9   0    3.06    8.11   0
 -13 -10   0   21.86    8.77   0
 -24   2  -4    5.85   10.72   0
 -23  -3  -4  144.54   13.12   0
 -23  -3  -3    5.22   10.03   0
 -23  -1  -5   20.30   10.65   0
 -23   3  -5   -0.94   10.03   0
 -23   4  -5   -1.92   10.20   0
 -23   7  -4   13.81    9.75   0
 -23   7  -3   31.81   11.46   0
 -22  -6  -4  100.84   14.68   0
 -22  -4  -5   -6.57   12.10   0
 -22   5  -2    2.65   15.22   0
 -22   9  -4   98.41    5.79   0
 -21  -8  -4   23.98   14.59   0
 -21  -8  -3    3.38   10.29   0
 -21  -7  -5   96.87   11.15   0
 -21  -2  -6   -9.19    8.05   0
 -21   3  -6  129.74    9.19   0
 -21   4  -6   12.82    7.49   0
 -20 -10  -4   19.67   12.26   0
 -20  -2  -1    5.71   12.22   0
 -20  -1  -1  209.85   16.54   0
 -19  11  -3    0.68    6.02   0
 -18 -13  -4  323.28   14.49   0
 -18 -11  -2   82.47   15.77   0
 -17 -14  -3    2.08    9.03   0
 -16 -15  -3    5.06   10.03   0
 -15 -15  -2   15.11    8.89   0
 -15  -6   0 5697.82   35.47   0
 -14 -16  -2   41.55    8.03   0
 -14  -8   0   47.29   10.45   0
 -12 -11   0   -3.54    6.22   0
 -23  -2  -4  -10.60   12.32   0
 -23  -2  -3   42.01   11.35   0
 -23   2  -5   39.33    8.54   0
 -23   6  -4  280.30   12.58   0
 -23   6  -3    3.29   13.78   0
 -22  -2  -2   62.40   14.88   0
 -22  -1  -2    9.98   13.87   0
 -22   4  -2  289.49   14.89   0
 -22   8  -3    3.67    9.90   0
 -21  -6  -5   -5.43   11.98   0
 -21  -5  -2   16.70   13.06   0
 -21  -1  -6  -12.89    7.23   0
 -21   0  -6  198.09   10.54   0
 -21   1  -6   10.15    8.29   0
 -21   2  -6   -4.71    7.67   0
 -20   8  -2  617.37   16.98   0
 -20  10  -3   26.87    8.43   0
 -19 -11  -3   -3.60    9.41   0
 -19 -10  -5  -16.31   13.06   0
 -19  -4  -1    5.79   16.37   0
 -19   9  -2  164.23   11.55   0
 -17 -14  -4    7.15   11.64   0
 -17 -12  -2  100.45   14.78   0
 -16 -15  -4    6.56   14.31   0
 -15 -16  -3   -1.46    8.93   0
 -15  -5   0   -7.44   10.51   0
 -14 -17  -3    2.78    7.45   0
 -14  -7   0    2.50   10.52   0
 -13 -18  -3    2.49    6.30   0
 -23  -1  -4   84.37   11.06   0
 -23   0  -3  -10.68   12.11   0
 -23   1  -3    4.54   15.35   0
 -23   2  -3    8.13   14.84   0
 -23   3  -3   -2.23   14.23   0
 -23   4  -3   -8.68   13.36   0
 -23   5  -4  105.53   12.17   0
 -22  -5  -4  308.70   13.28   0
 -22  -3  -5  191.50   11.37   0
 -22   2  -2   -2.46   13.83   0
 -22   8  -4    2.27    6.72   0
 -21  -7  -4  371.51   16.31   0
 -21   9  -4    1.39    4.99   0
 -20  -9  -4  109.17   13.92   0
 -20  -8  -5  -18.10   10.25   0
 -20   5  -6   -3.63    6.96   0
 -20  10  -4    0.22    0.79   0
 -19  -3  -1   80.48   13.14   0
 -19   3  -1  982.43   20.24   0
 -16 -13  -2   -8.24   12.56   0
 -15 -16  -4   15.68   11.68   0
 -14 -17  -4   -3.74   11.05   0
 -14  -6   0    5.75   10.17   0
 -13 -14  -1  377.89   11.22   0
 -12 -10   0   -2.13    7.49   0
 -23   1  -4   10.69   11.14   0
 -23   2  -4   15.52   10.87   0
 -23   4  -4    5.04   10.36   0
 -22  -4  -4    4.50   10.90   0
 -22  -2  -5    9.35   10.42   0
 -22  -1  -5  -15.49   10.51   0
 -22   4  -5   93.43   10.09   0
 -22   5  -5    0.99    7.00   0
 -22   6  -3    0.29   14.75   0
 -22   7  -4   84.24    9.14   0
 -21  -6  -3  743.43   15.58   0
 -21  -5  -5   20.31   10.48   0
 -21  -2  -2    0.44   16.68   0
 -21   5  -2  100.18   12.24   0
 -21   7  -5   38.74    7.75   0
 -21   8  -3  -16.10   11.73   0
 -20   4  -6    5.92    6.67   0
 -20   9  -3    8.72   10.10   0
 -19  -6  -6  -19.58   10.20   0
 -19  -1  -1   -3.74   11.34   0
 -19   8  -2   10.87   12.30   0
 -19  10  -3   -0.84    6.41   0
 -18 -11  -5   80.43   10.74   0
 -15 -14  -2   -4.85   10.99   0
 -15 -11  -1   84.27   12.51   0
 -13  -8   0   -4.33    8.18   0
 -22  -3  -4    6.19   10.82   0
 -22  -2  -3    9.30   11.90   0
 -22   6  -4   11.97   11.02   0
 -21  -6  -4   -1.08   11.56   0
 -21  -5  -3    3.28   13.24   0
 -21  -4  -5   63.49   12.35   0
 -21  -1  -2   37.40   14.09   0
 -21   0  -2   22.68   16.59   0
 -21   1  -2  145.94   17.69   0
 -21   3  -2   13.74   13.14   0
 -21   6  -5    5.02    8.53   0
 -21   8  -4   37.12    8.13   0
 -20  -8  -4   -3.00   13.86   0
 -20  -7  -5   67.11   10.94   0
 -20  -5  -2   -1.09   13.03   0
 -20  -2  -6    4.34    7.52   0
 -20  -1  -6    5.07    8.17   0
 -20   2  -6    7.01    7.74   0
 -20   3  -6   -5.20    7.50   0
 -20   8  -5  176.90    9.04   0
 -19 -10  -4   14.51   12.29   0
 -19  -9  -5   13.10   10.56   0
 -18   3  -1    8.27   13.48   0
 -17 -13  -4   53.40   12.91   0
 -17 -12  -5   38.61   13.04   0
 -17 -11  -2   14.15   13.56   0
 -16 -14  -3    7.84    8.97   0
 -16  -9  -1  130.37   13.42   0
 -14 -15  -2   35.60   10.89   0
 -14 -12  -1  184.07   12.74   0
 -13 -16  -2    8.85    7.98   0
 -12 -17  -2   62.95    7.39   0
 -22  -2  -4   61.84   11.39   0
 -22  -1  -4   -1.99   14.13   0
 -22   0  -3    9.51   12.95   0
 -22   1  -3   19.87   16.18   0
 -22   2  -3   22.20   15.57   0
 -22   4  -3   17.22   12.54   0
 -22   5  -4   12.61    9.18   0
 -21  -5  -4   43.83   14.16   0
 -21  -3  -5    9.47   12.04   0
 -21   7  -3    9.59   10.68   0
 -20  -6  -5   47.25   12.32   0
 -20   0  -6   -3.42    6.67   0
 -20   1  -6   23.50    7.56   0
 -20   8  -3   -4.03   11.65   0
 -19  -5  -6   13.03    8.12   0
 -19   5  -6    6.20    6.95   0
 -18 -11  -4   29.53   14.63   0
 -18 -10  -5  115.48   13.65   0
 -18  -3  -1  -12.48   13.11   0
 -18   1  -1   14.82   14.10   0
 -18  10  -3   -1.97    5.98   0
 -16 -14  -4    7.41   13.91   0
 -16 -12  -2  506.56   18.42   0
 -16  -8  -1  417.32   17.91   0
 -15 -10  -1  444.44   16.77   0
 -14 -16  -3    2.71    9.72   0
 -13 -13  -1   17.07    9.32   0
 -12 -14  -1   63.05    8.64   0
 -22   0  -4  297.31   13.69   0
 -22   1  -4  265.54   13.96   0
 -22   2  -4    7.51   11.48   0
 -22   4  -4  575.28   14.31   0
 -21  -4  -4    7.39   14.45   0
 -21  -2  -5   57.33   12.27   0
 -21   4  -5   22.51    9.48   0
 -21   7  -4    3.48    8.89   0
 -20  -7  -4   63.88   11.44   0
 -20  -6  -3    9.67   13.34   0
 -20  -3  -2   44.06   13.60   0
 -20  -2  -2  -14.50   17.31   0
 -20   4  -2   10.26   12.52   0
 -20   7  -5    4.22    7.49   0
 -20   8  -4   19.82    9.46   0
 -19  -9  -4   26.91   12.67   0
 -19  -8  -5   59.96   10.79   0
 -19   4  -6  -10.47    7.11   0
 -19   9  -3    7.41    8.72   0
 -18  -7  -6    1.48    9.03   0
 -18   0  -1    2.82   11.57   0
 -17 -12  -3    6.23    9.45   0
 -17 -10  -2   70.86   14.12   0
 -16 -13  -5    6.56   11.25   0
 -15 -15  -4   10.19   12.11   0
 -15 -13  -2   23.66   15.22   0
 -21  -3  -4   -7.18   14.12   0
 -21  -1  -5   20.90    9.93   0
 -21   2  -5  109.86    9.96   0
 -21   6  -4   -1.52    9.97   0
 -20  -6  -4  141.71   14.84   0
 -20  -5  -5    5.58   10.53   0
 -20  -1  -2  160.16   15.23   0
 -20   0  -2   15.09   13.92   0
 -20   1  -2    2.93   13.56   0
 -20   2  -2   37.86   13.86   0
 -20   3  -2   58.70   13.32   0
 -20   7  -3   28.38   10.20   0
 -19  -5  -2   98.57   14.33   0
 -19   3  -6    0.45    7.23   0
 -19   9  -4    1.75    3.56   0
 -18  -6  -6  101.11   10.30   0
 -17 -11  -5    0.52   13.35   0
 -17  -4  -1  198.73   14.13   0
 -16 -11  -2   12.77   16.25   0
 -15  -9  -1   -8.82   11.90   0
 -14 -16  -4   -2.46   11.92   0
 -14 -14  -2   -1.02   13.06   0
 -13 -17  -4  107.89   12.53   0
 -12 -18  -4   -0.51   12.31   0
 -11 -19  -4   73.51   10.74   0
 -10 -20  -4   59.51    9.33   0
 -21  -2  -4   14.16   11.71   0
 -21  -1  -3   -7.09   12.73   0
 -21   2  -3    2.50   12.75   0
 -21   3  -3  154.48   13.57   0
 -21   4  -4  115.19   12.83   0
 -21   5  -4   84.10    9.68   0
 -20  -5  -3    8.93   11.55   0
 -20  -4  -5  138.07   12.22   0
 -20   5  -5   37.32    9.25   0
 -20   6  -3    5.47   12.02   0
 -20   7  -4    4.34   10.84   0
 -19  -8  -4   24.01   11.86   0
 -19  -7  -5   -7.36    9.34   0
 -19  -7  -3   22.25   13.31   0
 -19  -4  -2   -2.68   13.38   0
 -19  -2  -6  -10.52    7.68   0
 -19  -1  -6   35.10    8.45   0
 -19   0  -6    3.80    9.00   0
 -19   1  -6  -11.09    8.01   0
 -19   2  -6    3.64    7.42   0
 -18 -10  -4    4.27   13.47   0
 -18  -9  -5   13.16   11.36   0
 -18  -7  -2  182.25   16.61   0
 -18   5  -6   -2.47    6.13   0
 -18   9  -3 2953.32   24.03   0
 -17  -8  -6    7.44    8.48   0
 -17  -2  -1   -2.44   11.91   0
 -17  -1  -1    8.35   11.00   0
 -17   1  -1    9.96   10.10   0
 -16 -10  -6    5.90    8.48   0
 -15 -14  -3    2.08   10.98   0
 -15  -8  -1   22.17   14.01   0
 -13 -16  -5    4.49   12.00   0
 -13 -15  -2  236.71   12.13   0
 -12 -13  -1   28.98   10.09   0
 -11 -17  -2    0.13    7.19   0
 -21  -1  -4  151.31   13.10   0
 -21   0  -4  -11.83   10.52   0
 -21   1  -4   75.52   12.64   0
 -20  -5  -4   18.57   11.82   0
 -20  -3  -5   13.56   10.96   0
 -20   6  -4   -2.77   10.89   0
 -19  -7  -4  -29.93   13.90   0
 -19  -6  -5  253.60   10.94   0
 -19  -3  -2  155.66   14.45   0
 -19  -2  -2   99.64   16.37   0
 -19   7  -3  -13.76   10.72   0
 -18  -9  -3 1283.26   20.52   0
 -18  -6  -2  -10.19   13.67   0
 -18  -5  -6    3.03    8.17   0
 -18   4  -6    4.10    6.36   0
 -18   6  -2   -4.04    9.56   0
 -18   9  -4   -2.28    5.69   0
 -17 -11  -4   20.05   14.43   0
 -17 -10  -5   76.31   12.42   0
 -16 -12  -5  325.11   14.26   0
 -16 -12  -3   14.90   11.47   0
 -16 -10  -2  -12.60   15.82   0
 -15 -14  -4    1.67   13.64   0
 -15 -12  -2   -2.87   13.85   0
 -15 -11  -6   -2.08    9.22   0
 -12 -17  -5  153.44   14.11   0
 -11 -14  -1    3.62    8.36   0
 -20  -4  -4   -3.58   12.03   0
 -20  -3  -3   -2.07   12.05   0
 -20  -2  -5   15.83    9.74   0
 -20  -2  -3   19.01   12.77   0
 -20  -1  -5  189.87   11.10   0
 -20   1  -5  -22.90   10.52   0
 -19  -6  -3   -9.92   11.62   0
 -19  -5  -5   16.37   10.69   0
 -19  -1  -2   -6.33   12.24   0
 -19   0  -2   18.36   11.08   0
 -19   1  -2   19.48   12.93   0
 -19   6  -5   29.70    8.12   0
 -18  -9  -4   -8.73   12.02   0
 -18  -8  -5   -0.28    8.88   0
 -18  -5  -2  205.51   14.60   0
 -18  -4  -6    2.22    8.99   0
 -18   3  -6   98.74    7.88   0
 -18   8  -3   -3.13    8.29   0
 -17  -7  -6   -7.25    8.24   0
 -16  -9  -6    1.69    8.41   0
 -16  -4  -1   -0.08   11.47   0
 -16  -3  -1  364.67   16.14   0
 -15 -13  -5   27.65   12.48   0
 -15  -7  -1   13.40   12.42   0
 -14 -15  -4   15.31   13.77   0
 -14 -13  -2  354.47   15.29   0
 -14  -9  -1  146.52   11.56   0
 -13 -11  -1   23.38   10.45   0
 -12 -17  -3   -6.41    9.12   0
 -10 -19  -3    7.29    6.88   0
 -20  -3  -4    3.93   11.82   0
 -20  -2  -4  -19.09   14.58   0
 -20  -1  -3  -16.56   12.71   0
 -20   0  -3    7.24   12.50   0
 -20   2  -3   -4.56   11.23   0
 -20   3  -3   -1.28   12.22   0
 -19  -6  -4  144.51   14.26   0
 -19  -4  -5   -4.57   10.96   0
 -19   6  -3    7.19   10.10   0
 -18  -8  -4    4.62   14.14   0
 -18  -7  -5   -3.06   10.86   0
 -18  -4  -2   92.19   13.43   0
 -18  -2  -6    9.06    8.19   0
 -18  -1  -6   12.66    7.72   0
 -18   1  -6    6.64    7.14   0
 -18   2  -6   -8.76    8.45   0
 -18   4  -2  184.27   12.49   0
 -17 -10  -4   -2.73   15.06   0
 -17  -9  -5   29.30   12.06   0
 -17  -7  -2  310.20   15.98   0
 -17  -6  -6   11.76    9.13   0
 -17   5  -6    4.66    6.78   0
 -16 -11  -5    2.91   10.48   0
 -16  -9  -2  436.50   20.25   0
 -15 -13  -3   -9.22   10.02   0
 -15 -11  -2  483.55   16.97   0
 -15  -3  -7   -2.69    6.65   0
 -15  -2  -7   18.49    6.81   0
 -15  -1  -7  103.88    7.64   0
 -14 -12  -6   -0.77    8.21   0
 -13 -16  -4    4.04   11.69   0
 -13 -10  -1   10.44   11.69   0
 -12 -15  -2   -0.47   12.19   0
 -12 -12  -1    7.40    9.19   0
 -20  -1  -4   85.66   12.23   0
 -20   0  -4  152.91   11.71   0
 -20   1  -4   -2.58   10.82   0
 -19  -5  -4  258.73   13.87   0
 -19  -4  -3   49.37   12.27   0
 -19  -3  -5   67.11   11.85   0
 -19   5  -3   12.52   10.36   0
 -18  -7  -3   -1.45   11.12   0
 -18  -3  -2   -3.25   12.17   0
 -18  -2  -2   34.90   12.57   0
 -18   0  -6  199.51    9.02   0
 -18   7  -3    3.65    8.46   0
 -17  -9  -3    0.98   12.08   0
 -17  -6  -2   54.03   13.16   0
 -17  -5  -6   14.23    9.37   0
 -17   4  -6    5.48    6.87   0
 -17   8  -3   12.40    8.81   0
 -16  -8  -6   -6.38    7.75   0
 -15 -10  -6   -8.88    8.52   0
 -14 -14  -3    1.27   10.55   0
 -14 -12  -2   38.45   13.38   0
 -14  -8  -1    3.52   10.79   0
 -13 -13  -6   35.09   10.11   0
 -11 -18  -4   68.37   12.47   0
 -11 -16  -2  216.60   12.07   0
 -10 -19  -4   -3.13   10.12   0
 -10 -17  -2   43.88    8.46   0
 -10 -14  -1  265.82    9.60   0
 -19  -4  -4   -7.18   11.86   0
 -19  -2  -5  149.97   10.91   0
 -19  -2  -3   -7.27   12.55   0
 -19   1  -5   97.74   10.79   0
 -19   2  -5   -8.59    9.77   0
 -19   3  -3   -3.07   13.60   0
 -18  -7  -4  179.13   12.92   0
 -18  -6  -5    9.94    8.76   0
 -18   0  -2   -3.29   11.84   0
 -18   6  -5   -3.30    6.61   0
 -18   6  -3 1572.66   20.80   0
 -18   7  -4   54.57   12.58   0
 -17  -9  -4  -18.72   13.20   0
 -17  -8  -5  -12.90   11.03   0
 -17  -5  -2   -4.28   11.18   0
 -17   3  -6    6.64    6.99   0
 -17   7  -5   -3.24    4.70   0
 -16 -11  -4  118.82   13.99   0
 -16 -10  -5    2.40   11.56   0
 -16  -7  -6   14.97    9.19   0
 -15 -12  -5   -2.38   10.31   0
 -15 -12  -3  344.24   13.78   0
 -15  -4  -1  558.95   15.92   0
 -14 -14  -4  -14.01   10.37   0
 -14 -11  -6    6.21    9.41   0
 -14  -5  -7   -1.56    6.95   0
 -13 -13  -2   -5.64   14.16   0
 -12 -16  -5  168.90   13.05   0
 -12 -16  -3   -4.80    9.85   0
 -12 -14  -6    2.10    9.99   0
 -12 -11  -1   14.87    9.83   0
 -11 -17  -5   -2.91   12.56   0
 -19  -3  -4  214.27   14.09   0
 -19   0  -3    4.70   10.97   0
 -19   2  -3   29.91   11.19   0
 -19   4  -4   95.19    9.66   0
 -18  -6  -4   23.47   13.83   0
 -18  -5  -5  105.74    9.99   0
 -18  -5  -3    5.76   11.70   0
 -18   5  -3   13.81   10.28   0
 -17  -8  -3   23.29   10.91   0
 -17  -4  -2   32.20   11.90   0
 -17  -2  -6   -3.44    7.71   0
 -17   2  -6    6.13    7.24   0
 -17   3  -2  201.30   13.92   0
 -17   7  -3    3.36    7.98   0
 -17   8  -4   -0.03    6.16   0
 -16  -7  -2   -6.32   13.61   0
 -15 -12  -4  -19.27   15.22   0
 -15  -9  -6  201.77    9.64   0
 -15  -9  -2   -7.07   16.71   0
 -14 -11  -2    0.25   13.82   0
 -14  -6  -1  139.40   11.17   0
 -14  -4  -7    7.01    7.50   0
 -14   0  -7   47.75    6.17   0
 -12 -14  -2  314.17   14.67   0
 -11 -17  -3    8.06    8.85   0
 -11 -15  -6   17.71   10.09   0
 -11 -12  -1    5.77    7.93   0
 -10 -18  -5   41.66   11.83   0
 -10 -18  -3    2.62    8.55   0
  -9 -19  -5   43.03   10.57   0
  -9 -19  -3   -5.22    7.50   0
 -19  -1  -4    1.66   10.85   0
 -18  -5  -4  106.82   15.16   0
 -18  -4  -5  106.56   10.16   0
 -18  -4  -3    6.43   11.82   0
 -18  -3  -5   -1.25   10.73   0
 -18   6  -4    2.18    8.80   0
 -17  -8  -4    2.55   12.33   0
 -17  -7  -5   94.38   10.01   0
 -17  -7  -3   -1.57   11.09   0
 -17  -3  -2   43.94   11.70   0
 -17  -2  -2   -3.49   11.56   0
 -17  -1  -6    1.20    7.27   0
 -17  -1  -2  115.39   13.78   0
 -17   0  -6  -15.03    7.98   0
 -17   0  -2   22.32   13.44   0
 -17   1  -6   -8.81    6.05   0
 -16 -10  -4   20.16   10.80   0
 -16  -6  -6   19.05    7.69   0
 -16  -6  -2  136.61   15.25   0
 -16   4  -6   -6.26    6.02   0
 -15  -8  -6   -4.17    9.45   0
 -14  -3  -7   36.04    6.07   0
 -14  -2  -7   -9.81    5.98   0
 -14  -1  -7   32.38    6.66   0
 -13 -14  -5  117.19   12.40   0
 -13 -14  -3   -2.77   12.35   0
 -13 -12  -6    0.64    8.72   0
 -13  -8  -1  370.32   13.91   0
 -12 -10  -1  205.66   10.90   0
 -11 -17  -4   -0.87   13.24   0
 -11 -15  -2  160.67   13.12   0
 -10 -13  -1    1.74    8.56   0
 -18  -4  -4  532.36   17.48   0
 -18  -2  -5   73.74   10.30   0
 -18   2  -5   -1.03    9.61   0
 -18   3  -5   -1.14    8.49   0
 -18   5  -4  223.58   10.66   0
 -17  -7  -4   90.71   15.01   0
 -17   6  -3   -2.06    7.98   0
 -17   7  -4    3.44   10.47   0
 -16  -5  -6   -4.21    7.50   0
 -16   3  -6    1.55    6.66   0
 -16   8  -4   -3.81    6.54   0
 -15 -11  -4   66.58   15.49   0
 -14 -12  -5   16.20   13.11   0
 -14 -12  -3   -5.24   13.15   0
 -14 -10  -6   10.51    7.59   0
 -14 -10  -2  533.60   16.67   0
 -13  -6  -7    1.55    7.28   0
 -12 -15  -3  459.07   15.22   0
 -12 -13  -6    7.60    9.47   0
 -11 -11  -1    6.55    9.62   0
 -10 -16  -2   -4.27    8.63   0
  -9 -19  -4    3.75   11.13   0
  -9 -17  -2    9.40    8.05   0
  -8 -20  -4    6.06   10.78   0
 -18  -3  -4   -7.85   11.66   0
 -18  -1  -3    1.86   11.22   0
 -18   0  -3 1662.94   23.44   0
 -18   1  -3   -4.39   10.23   0
 -18   2  -3    7.45   10.99   0
 -18   3  -4   -1.00   10.80   0
 -18   4  -4  170.98    9.98   0
 -17   5  -5   -1.29    7.29   0
 -17   6  -4  106.30   12.17   0
 -16  -9  -4   74.00   11.92   0
 -16  -8  -5   72.71    9.71   0
 -16   2  -6   13.52    7.16   0
 -15 -10  -5   63.53   10.57   0
 -15  -7  -6   -0.66    8.28   0
 -14  -9  -6  -11.12    9.51   0
 -13 -11  -6   -0.15    9.38   0
 -13  -5  -7   28.73    6.84   0
 -13   1  -7   81.88    6.77   0
 -12 -13  -2  317.63   13.36   0
 -11 -16  -3    3.27   11.30   0
 -11 -14  -6    0.35    9.35   0
 -10 -17  -5   72.35   13.07   0
  -6 -21  -5    5.08   10.15   0
 -18  -2  -4  120.74   12.31   0
 -18  -1  -4   29.76   10.11   0
 -18   0  -4   -5.78    9.99   0
 -18   1  -4    8.02    9.67   0
 -17  -6  -4  132.67   13.19   0
 -17  -4  -5    7.68    9.75   0
 -17  -4  -3    8.35   11.42   0
 -17   4  -5    1.84    7.49   0
 -17   4  -3   12.48    8.64   0
 -16  -8  -4   63.78   14.49   0
 -16  -7  -3    8.11   12.57   0
 -16  -2  -6   -1.13    6.17   0
 -16  -1  -6    3.81    6.45   0
 -16  -1  -2  -10.90   11.52   0
 -16   0  -6   -2.18    6.60   0
 -16   0  -2   20.30   11.71   0
 -16   1  -6   -6.21    5.78   0
 -16   1  -2  165.55   11.42   0
 -16   6  -5  132.70    6.70   0
 -16   6  -3   -4.64    8.50   0
 -15 -10  -4  273.14   15.44   0
 -15  -6  -6  459.19   11.53   0
 -15  -6  -2   -8.22   14.00   0
 -15   4  -6    3.14    5.47   0
 -13 -13  -5    1.21   10.80   0
 -13 -13  -3   33.71   10.66   0
 -13 -11  -2  281.72   13.95   0
 -13  -4  -7    0.84    6.21   0
 -13  -3  -7    0.38    6.56   0
 -13  -2  -7   -5.16    5.94   0
 -13  -1  -7    2.07    5.96   0
 -12 -15  -4   -0.88   10.21   0
 -11 -16  -4   61.71   13.91   0
 -11 -14  -2  -10.66   10.19   0
 -11 -10  -1  339.88   11.48   0
 -10 -17  -3    3.76    8.21   0
 -10 -15  -6    4.21    9.39   0
  -9 -18  -5    5.41    9.98   0
  -9 -18  -3  943.81   14.41   0
  -9 -13  -1  897.20   13.49   0
  -8 -19  -5   24.66   10.89   0
  -8 -19  -3    4.62    7.11   0
  -7 -20  -5   12.48    9.38   0
  -7 -20  -3    1.36    6.95   0
 -17  -4  -4   96.97   14.66   0
 -17  -3  -5  108.37   10.11   0
 -17  -3  -3    0.14   11.47   0
 -17  -2  -5   -4.18   11.66   0
 -17  -2  -3   13.61   13.09   0
 -16  -6  -3   -4.16   12.49   0
 -16   5  -5   -1.31    7.55   0
 -15  -9  -5    4.50    9.41   0
 -15  -9  -3  279.95   13.40   0
 -15  -5  -6    4.34    7.60   0
 -15  -5  -2   97.91   13.68   0
 -15   3  -6  541.13   10.78   0
 -14  -8  -6    9.04    7.89   0
 -13 -10  -6    9.25    7.75   0
 -13 -10  -2   -6.75   13.64   0
 -12 -14  -5   10.95   11.13   0
 -12 -14  -3  -11.05   10.89   0
 -12 -12  -6 1058.40   16.04   0
 -12 -12  -2    1.61   11.06   0
 -12  -6  -7   -6.78    7.31   0
 -12   1  -7   34.19    5.83   0
 -11  -9  -7  117.10    7.62   0
 -10 -15  -2  573.92   13.74   0
 -10 -11  -7  120.79    8.10   0
 -10 -11  -1  524.16   13.09   0
  -9 -16  -6   -9.27    9.14   0
  -9 -16  -2   18.46    9.36   0
  -8 -17  -6   33.47    9.97   0
  -8 -14  -1   -5.31    5.87   0
 -17   0  -3    5.60   10.74   0
 -17   1  -5    6.89    8.21   0
 -16  -5  -5   15.29   11.66   0
 -16   5  -3   37.21    8.33   0
 -15  -9  -4   -9.09   11.50   0
 -15  -8  -5   -1.17    9.64   0
 -15  -8  -3   -0.81   11.92   0
 -15  -4  -2  155.30   11.43   0
 -15   2  -6   -4.70    7.38   0
 -14 -10  -3    2.91   12.81   0
 -14  -7  -6   -1.16    9.73   0
 -13 -12  -3   -8.52   12.31   0
 -12   0  -7    0.61    5.55   0
 -11 -15  -5  104.88   12.37   0
 -11 -13  -6   -3.68    8.84   0
 -11 -13  -2   25.88   12.37   0
 -11  -9  -1  208.67    9.71   0
  -9 -12  -7  -10.63    8.56   0
  -8 -19  -4   18.96   10.08   0
  -8 -17  -2   -9.32    6.26   0
  -7 -20  -4   41.42    9.85   0
  -7 -18  -2  121.73    7.59   0
 -17  -2  -4    7.54   10.29   0
 -16  -6  -4   42.41   12.28   0
 -16  -5  -3   -4.58   11.14   0
 -16  -4  -5    3.83   11.48   0
 -16   4  -5   48.61    7.25   0
 -16   4  -3    2.28    9.13   0
 -16   5  -4   -4.74    9.45   0
 -15  -3  -2   -2.75   10.12   0
 -15  -2  -6   -7.99    7.21   0
 -15  -2  -2  171.78   11.91   0
 -15  -1  -6    5.66    6.48   0
 -15  -1  -2  229.25   13.49   0
 -15   0  -6  279.41    8.80   0
 -15   1  -6   -3.03    6.03   0
 -15   6  -5   -1.33    3.49   0
 -14  -7  -2  219.02   13.25   0
 -14  -6  -6    2.64    9.70   0
 -14   4  -6    2.62    5.40   0
 -13 -12  -4   84.25   15.03   0
 -13  -9  -6   -1.53    8.20   0
 -12 -13  -3   -2.25   12.42   0
 -12 -11  -6    2.71    7.58   0
 -12 -11  -2   21.31   11.33   0
 -12  -4  -7    5.48    5.50   0
 -12  -3  -7    6.47    6.82   0
 -12  -2  -7   -3.18    6.63   0
 -12  -1  -7   66.24    6.65   0
 -10 -16  -3   27.33    9.69   0
 -10 -14  -6   -4.23    8.48   0
 -10 -10  -7  -15.69    6.50   0
  -9 -12  -1   -3.64    7.35   0
  -5 -21  -5    1.65    9.89   0
  -4 -22  -5   16.78    9.56   0
 -16   1  -5  198.44   11.26   0
 -16   2  -5   -1.57   10.23   0
 -16   3  -5   33.98    7.28   0
 -15  -7  -3   -4.61   10.21   0
 -15   5  -5   33.76    7.17   0
 -14 -10  -4   34.21   11.88   0
 -14  -5  -6   14.10    9.58   0
 -14   3  -6    9.66    6.39   0
 -13 -11  -5   22.30   10.15   0
 -13  -8  -6   -5.21    9.54   0
 -11 -14  -5   14.94   13.63   0
 -11 -14  -3   11.52   11.26   0
 -11 -12  -6  -12.04    9.95   0
 -11 -12  -2   78.84   12.49   0
 -11   1  -7    3.51    5.33   0
 -10 -16  -4   -4.60   12.26   0
 -10  -9  -7    9.76    7.20   0
  -9 -15  -6  197.43   11.09   0
  -9 -15  -2    8.11   10.45   0
  -9 -11  -7   95.59    8.89   0
  -8 -18  -5    8.67   11.07   0
  -8 -18  -3    1.48    7.11   0
  -7 -19  -5  -17.10   10.67   0
  -7 -19  -3   11.67    7.76   0
  -6 -20  -5   63.07   11.29   0
  -6 -20  -3   -0.41    6.01   0
 -16  -3  -4  402.77   16.89   0
 -16  -1  -3   48.06   11.19   0
 -16   0  -5  145.61   11.21   0
 -15  -6  -5    0.67    9.86   0
 -15  -6  -3  753.19   16.49   0
 -15   4  -5   80.65    7.77   0
 -15   6  -4   -4.47    9.50   0
 -14   1  -6    9.98    7.37   0
 -14   2  -6    0.23    5.27   0
 -14   7  -4    2.55    6.60   0
 -13 -11  -4    5.45   13.75   0
 -13   4  -6   -2.46    5.11   0
 -12 -12  -5    2.76   11.39   0
 -12 -10  -6    2.46    7.13   0
 -12 -10  -2  133.52   11.55   0
 -11  -6  -7   67.12    7.00   0
 -11  -5  -7    7.54    6.79   0
 -11   0  -7   51.82    6.06   0
 -10 -13  -6  -13.94   10.00   0
  -8 -18  -4   -2.40   11.79   0
  -8 -16  -6    4.78    8.49   0
  -8 -16  -2  380.39   12.25   0
  -7 -17  -6    6.62    8.98   0
  -4 -22  -4    0.95    7.38   0
 -16  -2  -4  419.32   13.72   0
 -16  -1  -4   -2.60    8.80   0
 -16   0  -4  133.63   10.87   0
 -16   2  -4    3.70    8.15   0
 -15  -6  -4    9.53   11.97   0
 -15  -5  -3    0.12   10.59   0
 -15   3  -5   -6.75    8.24   0
 -15   4  -3    2.95    7.84   0
 -14  -3  -2  103.31   10.97   0
 -14  -2  -6   19.92    6.55   0
 -14  -1  -6    4.32    6.97   0
 -14   0  -6   -8.94    6.87   0
 -13 -10  -5   -0.52   10.14   0
 -13 -10  -3   51.00   10.19   0
 -13  -7  -6   15.72    8.22   0
 -13  -7  -2   -4.80   11.73   0
 -12  -9  -6  131.66    9.99   0
 -11 -11  -6   11.36    7.78   0
 -11 -11  -2    9.95   12.82   0
 -11  -4  -7    1.56    6.11   0
 -11  -2  -7    1.29    6.78   0
 -10 -13  -2    8.09    9.40   0
  -9 -16  -3    2.30   11.44   0
  -9 -14  -6   -2.64   10.27   0
  -9 -10  -7   25.46    8.02   0
  -8 -12  -7  200.64    9.07   0
  -7 -19  -4    5.20    9.65   0
  -6 -20  -4   25.57    9.49   0
  -6 -18  -2   -5.49    6.50   0
  -2 -23  -5   10.87    9.39   0
 -15  -5  -4   31.96   12.74   0
 -15  -3  -5   -5.51    8.90   0
 -15  -3  -3  334.64   13.58   0
 -15   1  -5   57.74   10.12   0
 -15   2  -5   51.14    8.22   0
 -15   3  -3 1911.06   20.56   0
 -15   4  -4   23.73    8.83   0
 -14   5  -5   86.21    6.75   0
 -13 -10  -4   -0.39   12.22   0
 -13  -9  -3   -3.69   12.77   0
 -13  -6  -6   12.90    8.08   0
 -13  -5  -6    4.35    9.85   0
 -13   3  -6    1.85    5.82   0
 -12 -12  -4   -3.43   12.85   0
 -12 -11  -5   42.53   12.77   0
 -11 -13  -3   -0.32   11.01   0
 -10   1  -7    7.54    4.92   0
  -9 -14  -2  312.67   11.22   0
  -8 -17  -3   15.64   10.84   0
  -8 -15  -6   18.29    9.52   0
  -7 -18  -5   38.75   12.09   0
  -7 -18  -3    3.05    8.85   0
  -7 -13  -7    8.16    7.04   0
  -4 -21  -5   20.94   10.96   0
  -4 -21  -3   -0.59    5.14   0
  -3 -22  -5   48.47   10.72   0
 -15  -4  -4  536.81   16.41   0
 -15   0  -5   14.41    9.55   0
 -15   1  -3    7.88    9.56   0
 -15   3  -4    0.62    8.87   0
 -14  -7  -4    9.65   12.12   0
 -14  -6  -5   14.16   10.32   0
 -14  -6  -3    5.71   10.39   0
 -14   4  -5   -5.93    7.81   0
 -13  -5  -2  231.92   12.66   0
 -13   1  -6   -8.03    8.01   0
 -13   2  -6   12.02    5.51   0
 -12  -8  -6   -3.09    7.30   0
 -12   4  -6   -1.00    3.78   0
 -11 -10  -6   -1.84    7.32   0
 -11 -10  -2  775.46   17.12   0
 -10 -14  -5   81.26   13.41   0
 -10 -12  -6   -6.92    7.50   0
 -10 -12  -2  471.22   13.22   0
 -10  -6  -7   84.97    7.65   0
 -10   0  -7    6.11    5.37   0
  -9  -9  -7   10.80    6.90   0
  -8 -15  -2   85.42    9.71   0
  -8 -11  -7   -4.69    6.92   0
  -7 -16  -6   46.32   10.33   0
  -6 -19  -5   92.16   11.43   0
  -6 -19  -3   -4.24    7.02   0
  -6 -14  -7    1.15    7.32   0
  -5 -20  -3   12.65    6.69   0
  -2 -23  -4    1.25    6.45   0
   0 -24  -5    5.36    7.56   0
 -15  -2  -4  208.18   12.48   0
 -15  -1  -4  324.13   12.74   0
 -15   0  -4    0.76   11.02   0
 -15   2  -4   31.34    8.14   0
 -14  -5  -3    9.25   11.41   0
 -14   3  -5   21.72    8.16   0
 -13  -2  -6    3.89    6.88   0
 -13  -1  -6    5.82    7.35   0
 -12 -11  -4   13.01   11.89   0
 -12 -10  -5   53.32   11.42   0
 -12 -10  -3    4.06   12.56   0
 -12  -7  -6    0.37    8.22   0
 -12  -7  -2  485.47   15.99   0
 -12   3  -6  235.40    8.43   0
 -11  -9  -6   10.13    8.89   0
 -10 -11  -6   -7.25    9.52   0
 -10  -4  -7   -1.25    6.32   0
 -10  -1  -7   -8.04    5.30   0
  -9 -15  -5   -9.42   12.17   0
  -9 -15  -3  462.31   15.19   0
  -9 -13  -6   -7.10    9.52   0
  -8 -17  -4   -1.23   11.42   0
  -7 -18  -4  100.76   14.12   0
  -7 -16  -2   -5.65    8.20   0
  -7 -12  -7   55.78    8.16   0
  -6 -19  -4  377.09   14.41   0
  -6 -17  -6    3.47    8.85   0
  -6 -17  -2   70.96    8.42   0
  -5 -20  -4  -10.67   11.17   0
  -5 -18  -6    4.94    9.51   0
  -5 -15  -7   -2.01    6.85   0
  -4 -21  -4   -4.77    9.99   0
  -3 -22  -4   32.12    8.82   0
  -3 -20  -6   22.16    9.25   0
 -14  -4  -3    5.09   10.27   0
 -14  -3  -5   73.00   11.02   0
 -14  -3  -3    2.32   13.22   0
 -14   1  -5   16.97    8.75   0
 -14   2  -5   42.96    8.28   0
 -14   4  -4    7.29    8.35   0
 -13  -7  -5  -10.94   11.05   0
 -13   5  -5   -2.37    3.63   0
 -12  -6  -6  266.04   10.35   0
 -12  -6  -2    3.51   11.99   0
 -12   2  -6    8.34    6.79   0
 -11 -12  -4   -2.76   15.77   0
 -10 -13  -5    2.00   10.50   0
 -10 -13  -3   18.55   13.23   0
  -8 -14  -6    8.52    9.22   0
  -6 -13  -7  134.18    9.68   0
  -1 -23  -5    8.17    8.88   0
 -14   0  -5  134.51   10.64   0
 -14   0  -3   -5.52    9.74   0
 -14   1  -3   80.14    9.64   0
 -14   3  -4   28.39    7.83   0
 -13  -7  -4    6.60   15.64   0
 -13  -6  -5   12.21   10.73   0
 -13  -6  -3   -6.10   12.28   0
 -13   4  -5   68.35    8.14   0
 -12  -9  -5   -0.14   11.29   0
 -12  -9  -3  333.53   13.30   0
 -12  -5  -6   -5.39    8.42   0
 -12   1  -6  -15.50    8.15   0
 -11 -11  -5    6.53   11.07   0
 -11  -8  -6    5.21    7.72   0
 -10 -10  -6   12.44    8.30   0
  -9 -14  -5  180.77   15.48   0
  -9 -12  -6  287.25   11.34   0
  -9  -6  -7    3.64    6.38   0
  -9  -5  -7   44.16    8.06   0
  -9  -1  -7   11.61    5.84   0
  -9   0  -7    1.98    6.34   0
  -8 -16  -4  204.20   16.35   0
  -8  -9  -7    7.98    7.18   0
  -7 -17  -3   -3.91    9.94   0
  -7 -15  -6   -0.90    9.49   0
  -7 -11  -7   36.32    7.80   0
  -6 -18  -3  236.48   10.81   0
  -5 -14  -7    9.60    8.43   0
  -4 -20  -5  103.33   14.26   0
  -3 -21  -5   16.27   11.45   0
  -3 -21  -3  512.44    9.21   0
 -14  -2  -4   -2.10    9.20   0
 -14  -1  -4  223.04   13.14   0
 -14   2  -4   10.19    7.05   0
 -13  -5  -5  100.03   11.70   0
 -13   3  -5   70.94    7.85   0
 -12  -3  -6  771.69   13.58   0
 -12  -2  -6   -1.09    7.92   0
 -12  -1  -6   -1.17    7.37   0
 -11 -11  -4   -9.32   15.47   0
 -11  -7  -6    2.54    7.96   0
 -11   3  -6    3.27    6.21   0
 -10 -13  -4    4.01   13.58   0
 -10 -12  -5   44.30   11.13   0
  -9 -14  -3    9.14    9.20   0
  -9 -12  -2    9.39   10.00   0
  -9  -4  -7  126.97    7.93   0
  -9  -3  -7   -8.35    7.03   0
  -8 -15  -5   39.27   14.85   0
  -8 -13  -6   -3.54    7.99   0
  -7 -17  -4  290.73   16.05   0
  -7 -15  -2   95.39    9.51   0
  -7 -10  -7    3.41    8.02   0
  -6 -16  -6   -5.77    9.25   0
  -6 -16  -2   38.49    8.36   0
  -6 -12  -7   11.24    8.64   0
  -5 -19  -3    1.01    7.05   0
  -5 -17  -6   13.53    9.62   0
  -4 -20  -3    4.97    6.76   0
  -4 -18  -6   -3.20   10.59   0
  -4 -15  -7   29.63    8.57   0
  -3 -16  -7  142.92   10.03   0
  -1 -23  -4   73.02    8.00   0
  -1 -21  -6   15.52    8.79   0
   1 -24  -5   15.22    8.38   0
 -13  -6  -4  196.64   14.91   0
 -13  -4  -3   52.96   10.18   0
 -13  -3  -5  197.36   13.27   0
 -13   1  -5   93.61    9.80   0
 -13   2  -5   -1.42    7.78   0
 -12  -7  -5   96.36   12.38   0
 -11  -7  -2  364.65   13.55   0
 -11  -6  -6    4.80    8.56   0
 -11   2  -6    0.30    6.97   0
 -10  -9  -6    4.48    8.72   0
  -9 -13  -5  213.13   16.05   0
  -9 -11  -6    7.70    8.46   0
  -8 -15  -3   -2.52    9.51   0
  -8 -13  -2  136.32   10.74   0
  -8   0  -7    3.45    5.81   0
  -7 -16  -5   24.86   15.38   0
  -7 -14  -6    6.71    9.92   0
  -5 -19  -4  152.79   13.51   0
  -5 -17  -2    7.28    7.98   0
  -5 -13  -7   23.74    9.44   0
  -3 -21  -4   -2.42   10.18   0
  -2 -22  -4    9.18    7.74   0
  -2 -17  -7   -2.17    8.18   0
 -13  -4  -4   -2.14   12.96   0
 -13  -3  -3    4.42   10.62   0
 -13   0  -5  537.77   12.92   0
 -13   0  -3    1.82   11.17   0
 -12  -8  -4  110.42   14.18   0
 -12  -7  -3    0.67    9.80   0
 -12  -6  -5    1.11   12.90   0
 -11  -9  -5   22.40   12.49   0
 -11  -9  -3   10.58   11.77   0
 -11  -5  -6    7.85    8.43   0
 -11   1  -6   -2.15    7.93   0
 -10 -12  -4   64.10   12.95   0
 -10 -11  -5  100.35   12.50   0
 -10  -8  -6   15.19    8.37   0
  -9 -11  -2  260.10   12.37   0
  -9 -10  -6   -1.91   10.25   0
  -8 -12  -6   -0.79    8.51   0
  -8  -6  -7   89.98    7.28   0
  -8  -5  -7    0.31    7.60   0
  -8  -1  -7   -2.61    6.15   0
  -7 -16  -3   28.89    9.41   0
  -7  -9  -7   77.69    8.32   0
  -6 -17  -3   -2.50   10.40   0
  -6 -15  -6  601.15   15.13   0
  -6 -11  -7    5.58    7.44   0
  -4 -14  -7   56.67    9.79   0
  -1 -22  -5   -4.90   11.01   0
 -13  -2  -4   32.34   12.10   0
 -13  -1  -4    3.68   11.47   0
 -13   1  -4  384.33   12.13   0
 -13   2  -4    5.47    8.33   0
 -12  -6  -3  783.83   17.24   0
 -12  -5  -5   38.34   10.90   0
 -12   5  -4   33.66    7.08   0
 -11  -8  -5   23.22   11.58   0
 -11  -3  -6    4.32    8.39   0
 -11  -2  -6   29.45    8.35   0
 -11  -1  -6    6.62    8.25   0
 -10  -7  -6    1.01    7.96   0
  -9 -12  -5    6.60   13.63   0
  -8 -14  -5   -6.21   10.83   0
  -8 -14  -3   21.72   10.90   0
  -8  -4  -7   59.77    7.38   0
  -8  -3  -7   32.18    6.04   0
  -8  -2  -7    0.46    5.78   0
  -7 -16  -4    0.14   12.44   0
  -7 -13  -6   20.71   10.06   0
  -6 -15  -2    6.15    9.46   0
  -5 -18  -3    4.52    8.64   0
  -5 -16  -6   11.96   10.38   0
  -5 -12  -7   49.49    9.17   0
  -4 -19  -5   12.72   10.85   0
  -4 -19  -3   -0.33    9.05   0
  -4 -17  -6   -0.92   10.09   0
  -3 -20  -3    7.20    7.32   0
  -3 -15  -7    0.78    8.36   0
  -2 -21  -3   -0.62    6.15   0
  -2 -16  -7   35.73    9.04   0
   0 -21  -6  308.04   12.35   0
   1 -24  -4   68.90    6.45   0
   1 -22  -6   11.03    7.93   0
 -12  -5  -3   -8.60   10.55   0
 -12  -4  -5   40.31   10.17   0
 -12  -4  -3   -7.05   11.92   0
 -12  -3  -5   -1.09   11.69   0
 -12   1  -5  336.45   11.33   0
 -12   4  -4   96.68    8.67   0
 -11  -7  -5   14.01   13.51   0
 -10 -10  -5  -13.49   12.11   0
 -10 -10  -3   12.55   12.15   0
 -10  -6  -6    7.27    8.80   0
 -10   2  -6    2.49    6.87   0
  -9  -9  -6  727.06   14.43   0
  -8 -11  -6    6.53    8.37   0
  -7 -15  -3    2.30   10.68   0
  -6 -17  -4  180.75   14.19   0
  -6 -16  -5   51.90   14.82   0
  -6 -14  -6   33.11    9.81   0
  -5 -16  -2  114.93    8.75   0
  -4 -13  -7   -5.60    9.43   0
  -3 -18  -6   76.41    9.93   0
  -2 -19  -6    5.87    9.28   0
  -1 -17  -7    7.00    8.09   0
   0 -18  -7   -4.19    7.80   0
   2 -24  -5   25.53    9.33   0
 -12  -3  -3 4026.97   31.52   0
 -12  -1  -5   59.89    9.93   0
 -12   0  -5    0.84    8.65   0
 -12   3  -4    4.80    6.94   0
 -11  -7  -3   -5.45    9.59   0
 -11  -6  -5  200.76   14.97   0
 -11   4  -5   -6.95    4.32   0
 -10 -10  -4   -1.71   14.90   0
 -10  -9  -5   56.87   12.47   0
 -10   0  -6    5.47    8.84   0
 -10   1  -6  -13.29    6.38   0
  -9 -12  -4   20.02   11.74   0
  -9 -11  -5   34.69   14.83   0
  -9  -8  -6    8.22    9.08   0
  -8 -13  -5   59.04   11.98   0
  -8 -11  -2   11.81   12.12   0
  -8 -10  -6    9.15   10.89   0
  -7 -13  -2    2.91    7.95   0
  -7 -12  -6    9.70   10.20   0
  -7  -6  -7    3.35    6.56   0
  -7  -4  -7    9.49    7.86   0
  -7  -2  -7   95.38    7.66   0
  -7  -1  -7   -4.07    5.53   0
  -6 -16  -3    4.92   11.05   0
  -6  -9  -7    6.77    6.41   0
  -5 -15  -6   17.12   10.15   0
  -5 -11  -7   -5.76    7.60   0
  -4 -19  -4   -9.75   11.57   0
  -3 -14  -7   43.64    9.80   0
  -2 -21  -4   35.75   10.33   0
   3 -23  -6    1.87    9.05   0
 -12  -3  -4   -0.75    9.66   0
 -12   1  -4  381.70   11.82   0
 -12   2  -4  445.66   10.99   0
 -11  -7  -4  159.83   14.69   0
 -11  -6  -3    4.50    9.92   0
 -11  -5  -5   25.86   12.33   0
 -11   3  -5   50.62    7.25   0
 -10  -9  -3    6.23    8.20   0
 -10  -8  -5   66.55   14.63   0
 -10  -3  -6   -4.75    8.20   0
 -10  -1  -6   23.11    7.70   0
  -9  -7  -6   -1.18    8.20   0
  -6 -16  -4   14.46   16.37   0
  -6 -14  -2   46.37    9.56   0
  -6 -13  -6   -2.13   10.15   0
  -5 -17  -3   19.16    9.48   0
  -5 -10  -7   41.28    8.75   0
  -4 -16  -6   17.26    8.85   0
  -4 -12  -7    2.29    7.89   0
  -3 -19  -5   22.95   12.78   0
  -3 -18  -2    1.77    4.74   0
  -2 -20  -5    2.84   12.53   0
  -2 -15  -7   54.54    8.93   0
  -1 -16  -7    1.87    9.33   0
   0 -22  -5  194.42   11.65   0
   2 -22  -6   -6.57    9.05   0
   2 -19  -7  -11.13    8.69   0
 -12  -2  -4   20.73    9.42   0
 -12  -1  -4  434.50   12.87   0
 -11  -6  -4  223.56   14.79   0
 -11  -4  -5  161.36   10.77   0
 -11  -3  -5   33.98   11.93   0
 -11   2  -5   40.55    7.04   0
 -10  -9  -4    1.44   11.70   0
  -9 -11  -4  101.38   13.68   0
  -9 -10  -5   85.97   13.00   0
  -9  -6  -6  247.66   11.47   0
  -9   2  -6   -0.93    5.88   0
  -8 -13  -4   50.25   14.05   0
  -8 -12  -5  172.79   13.74   0
  -8  -9  -6   11.13    9.04   0
  -7 -14  -3   -1.64    7.85   0
  -7 -12  -2  574.42   13.58   0
  -7 -11  -6    1.60    9.23   0
  -6 -15  -5   -6.90   12.52   0
  -6  -6  -7    8.82    7.84   0
  -6  -1  -7  125.14    7.35   0
  -5 -17  -4    9.25   14.70   0
  -5  -9  -7   40.26    8.61   0
  -4 -18  -3   -3.91    7.56   0
  -3 -19  -3    2.20    8.09   0
  -3 -13  -7    3.13    9.49   0
  -2 -20  -3   11.30    7.63   0
  -2 -18  -6   11.02    9.24   0
  -1 -21  -3    4.24    6.24   0
   0 -22  -3   -0.67    5.22   0
   0 -17  -7    1.26    8.26   0
   0  -8  -8   10.55    6.54   0
   0  -7  -8    7.05    6.35   0
   0  -6  -8   -1.33    6.33   0
   1 -23  -4   -6.65    8.23   0
   1 -18  -7   -7.45    8.07   0
   3 -24  -5    9.64    9.06   0
   6 -26  -5   43.51    6.51   0
 -11  -5  -4   -3.81   12.24   0
 -11  -1  -5  253.81   11.45   0
 -11   3  -4  409.87   10.85   0
 -10   4  -5   -0.31    3.97   0
  -9 -10  -3   -4.45    9.57   0
  -9  -3  -6  425.66   12.98   0
  -9   0  -6  901.49   15.17   0
  -8   3  -6   -2.86    4.51   0
  -7 -14  -4   -1.90   14.44   0
  -7 -13  -5    0.02   11.73   0
  -7 -10  -6   12.85   11.28   0
  -6 -15  -3 1798.33   19.96   0
  -6 -12  -6  110.37   12.08   0
  -6  -5  -7   -5.87    7.66   0
  -6  -4  -7  133.32    8.35   0
  -5 -14  -6    1.47    9.15   0
  -4 -16  -2  -11.65    7.62   0
  -4 -15  -6   -2.87   10.12   0
  -4 -11  -7    4.55    7.45   0
  -3 -19  -4  233.85   16.37   0
  -2 -14  -7   -2.32    8.52   0
  -1 -21  -4  186.77   12.65   0
   0 -22  -4  379.14   13.55   0
   2 -23  -5   23.16   10.48   0
   4 -23  -6    2.43    8.87   0
 -11  -4  -4   45.01   10.33   0
 -11  -3  -4   17.56   11.93   0
 -11  -3  -3   -6.22    9.15   0
 -11   2  -4  369.90   11.20   0
 -10  -7  -4   -9.65   15.34   0
 -10  -7  -3   16.12    8.96   0
 -10  -6  -5  411.35   14.13   0
 -10  -5  -5   78.41   13.10   0
  -9  -9  -3 2781.17   25.96   0
  -9  -2  -6   -2.40    8.09   0
  -9  -1  -6    2.73    8.00   0
  -8 -12  -4   35.77   12.54   0
  -8   2  -6    8.36    6.18   0
  -7 -13  -3   35.99    9.49   0
  -5 -16  -3   -1.76    8.79   0
  -5  -7  -7   -5.35    8.30   0
  -5   0  -7   67.84    6.84   0
  -4 -17  -5   16.39   13.87   0
  -4 -10  -7   -6.58    7.67   0
  -3 -16  -6   -1.98   10.93   0
  -3 -12  -7    4.23    8.40   0
  -2 -19  -5  208.80   15.34   0
  -1 -20  -5  100.75   13.45   0
   0 -21  -5   -1.18   12.67   0
   0 -16  -7  105.97   10.32   0
   1 -17  -7  -19.01    9.88   0
   1  -9  -8   22.21    6.03   0
   1  -7  -8   78.08    6.66   0
   1  -6  -8    1.44    6.15   0
   2 -18  -7   60.21   10.34   0
   3 -22  -6    1.01    9.30   0
   3 -19  -7   56.20   10.63   0
   5 -25  -5   -1.16    7.92   0
 -11  -2  -4    6.96   10.58   0
 -11   1  -4   -7.79    8.35   0
 -10  -6  -3   10.65    8.97   0
 -10  -4  -5    1.03   10.34   0
 -10   1  -5   70.00    9.66   0
 -10   2  -5   10.02    6.37   0
  -9  -9  -4   -7.18   15.47   0
  -9  -8  -5   44.22   12.77   0
  -8 -11  -4  -10.88   15.70   0
  -8  -6  -6   12.13    9.34   0
  -8   1  -6   20.50    7.83   0
  -7 -13  -4   24.00   13.34   0
  -7 -12  -5  352.68   15.38   0
  -7  -9  -6   -4.62    9.75   0
  -6 -14  -3   16.67   10.14   0
  -6 -11  -6   -5.17    9.83   0
  -5 -15  -5   30.82   13.60   0
  -5 -14  -2    5.46    7.64   0
  -5  -6  -7   16.80    6.93   0
  -5  -5  -7    4.44    7.99   0
  -5  -2  -7   -1.22    6.97   0
  -5  -1  -7   77.68    6.76   0
  -4 -17  -3   -1.42    8.87   0
  -4  -9  -7   57.05    9.78   0
  -3 -11  -7    0.71    9.58   0
  -2 -18  -2   14.19    4.92   0
  -2 -17  -6   -0.46    9.55   0
  -2 -13  -7    9.66    8.54   0
   0 -19  -6   -9.58   11.09   0
   2 -10  -8  -12.99    7.22   0
   3 -24  -4   -3.79    8.04   0
   6 -24  -6  130.95    9.34   0
   7 -26  -5   -0.98    6.92   0
 -10  -6  -4  101.48   13.05   0
 -10  -5  -4   44.48   14.72   0
 -10  -5  -3    4.41    9.01   0
 -10  -1  -5   -3.29    8.88   0
  -9  -7  -5   27.86   12.34   0
  -8  -9  -5   82.61   15.11   0
  -8  -4  -6   -3.32   10.44   0
  -8  -2  -6   23.88   10.04   0
  -8   0  -6   11.52    8.30   0
  -7  -8  -6  -12.85    9.65   0
  -6 -14  -4   10.03   16.19   0
  -6 -13  -5   31.13   14.55   0
  -5 -12  -6   -2.09   11.93   0
  -5  -4  -7   71.03    6.96   0
  -5  -3  -7  178.04    7.69   0
  -4 -16  -5  -10.66   12.82   0
  -4 -14  -6   10.54    9.25   0
  -3 -18  -4   -6.79   15.02   0
  -3 -15  -6  175.72   12.89   0
  -2 -19  -3    3.06    7.03   0
  -1 -14  -7   87.45    9.12   0
   0 -15  -7    9.03    9.88   0
   1 -22  -3    1.44    5.05   0
   2 -23  -4    9.04    9.35   0
   2  -9  -8    3.49    6.30   0
   2  -7  -8   -9.43    6.21   0
   2  -6  -8   10.63    5.91   0
   4 -24  -5   62.29    9.12   0
   5 -23  -6    8.27    8.68   0
   5 -20  -7   -8.99    9.36   0
 -10  -4  -4    6.17   12.22   0
  -9  -6  -5    2.76   10.31   0
  -9   3  -5   -2.40    4.99   0
  -8 -10  -4   -3.20   13.40   0
  -7 -12  -4  132.82   14.10   0
  -7 -11  -5   12.18   12.14   0
  -7  -7  -6    5.05    8.93   0
  -5 -15  -3   -4.06    8.75   0
  -4 -13  -6    9.71   11.45   0
  -4  -1  -7   -3.80    5.94   0
  -3 -17  -5   95.35   13.22   0
  -3 -10  -7   66.27    9.21   0
  -2 -16  -6  -10.59    8.66   0
  -2 -12  -7  -13.98    8.59   0
  -1 -20  -4  157.97   13.13   0
   0 -21  -4   -2.20   10.87   0
   1 -16  -7   89.05    9.27   0
   2 -17  -7   57.04   10.92   0
   3 -18  -7    3.84    9.93   0
   4 -22  -6    1.26    9.88   0
   4 -19  -7   25.93    9.06   0
   5 -25  -4    7.46    6.15   0
   6 -25  -5   64.55    9.63   0
 -10  -3  -4  361.11   13.65   0
 -10  -2  -4  633.41   14.84   0
 -10   0  -4   22.25    9.25   0
 -10   1  -4   44.50    8.41   0
  -9  -7  -4   65.91   13.21   0
  -9  -5  -5  353.73   12.80   0
  -9  -4  -5  282.19   14.85   0
  -9   2  -5   32.34    6.97   0
  -8  -9  -3   -5.60    9.08   0
  -8  -8  -5  -17.87   12.36   0
  -8   4  -5    0.76    4.54   0
  -7 -10  -5   20.14   14.69   0
  -7  -6  -6   -6.39    9.92   0
  -7   1  -6    7.13    7.62   0
  -6 -13  -3   -1.39    9.38   0
  -6  -9  -6  291.94   12.37   0
  -5 -11  -6   -6.87   10.00   0
  -4 -16  -3   16.10    8.61   0
  -4 -15  -5   33.58   14.36   0
  -4  -6  -7   27.55    7.62   0
  -4  -5  -7  122.72    8.08   0
  -4  -4  -7  -10.64    7.46   0
  -4  -3  -7    9.39    7.38   0
  -4  -2  -7    1.80    5.99   0
  -2 -17  -2   -1.09    6.72   0
  -2 -11  -7    3.81    8.45   0
  -1 -17  -6    9.71   10.01   0
   0 -20  -5   12.74   10.36   0
   0 -14  -7   40.03   10.62   0
   1 -21  -5  116.16   12.01   0
   1 -19  -6   -4.09   11.19   0
   2 -20  -6    4.55   11.06   0
   3  -9  -8   -8.28    5.36   0
   3  -8  -8   14.19    6.77   0
  -9  -6  -4   -9.74   12.04   0
  -9  -2  -5   60.20   10.65   0
  -9   0  -5   -5.21    7.41   0
  -9   1  -5   22.23    7.57   0
  -8  -9  -4   22.45   13.24   0
  -8  -7  -5  344.62   14.01   0
  -7 -11  -4   75.83   13.49   0
  -7  -4  -6    7.56    9.58   0
  -7  -3  -6    2.44    9.96   0
  -7  -2  -6   -5.82    9.93   0
  -7  -1  -6    4.09    8.81   0
  -7   0  -6   -2.62    6.91   0
  -6  -8  -6   12.65    9.59   0
  -5 -14  -3    2.03    9.72   0
  -5 -13  -5  307.98   17.32   0
  -5 -10  -6    3.53   12.20   0
  -3 -17  -4  139.94   14.79   0
  -3 -16  -5  182.97   16.66   0
  -3 -14  -6   -0.36    9.71   0
  -2 -18  -3   -8.87    8.77   0
  -2 -15  -6    9.04   11.44   0
  -2 -10  -7   66.24   10.72   0
  -1 -12  -7   91.02   10.74   0
   1 -15  -7   62.91    9.00   0
   2 -22  -3   12.74    5.74   0
   2 -16  -7   -1.09    9.80   0
   3 -23  -4    2.93    9.51   0
   4 -10  -8   13.85    7.42   0
   5 -24  -5   43.17    9.47   0
   5 -19  -7   -2.49   10.12   0
   6 -23  -6    9.03    9.15   0
   6 -20  -7    0.79    9.17   0
   8 -26  -5    0.67    7.38   0
  10 -27  -5    8.13    5.56   0
  -9  -5  -4   41.81   11.62   0
  -8  -8  -3   37.70    9.26   0
  -8  -6  -5   42.52   11.59   0
  -7  -9  -5  178.32   13.89   0
  -6 -12  -4    0.34   15.64   0
  -6  -7  -6   10.55   10.16   0
  -6   2  -6   -2.90    4.35   0
  -5 -14  -4    0.37   14.29   0
  -4 -15  -3   -4.54   10.36   0
  -3 -13  -6    9.88   12.28   0
  -3  -7  -7   35.31    7.63   0
  -3  -6  -7    6.96    8.26   0
  -3  -5  -7   52.52    9.09   0
  -3  -3  -7  -11.42    7.63   0
  -3  -2  -7   -3.89    7.10   0
  -1 -19  -4   12.86   15.52   0
  -1 -16  -6   15.34    9.65   0
   0 -20  -4  120.61   15.78   0
   0 -13  -7  183.48   11.62   0
   1 -21  -3   -2.23    5.95   0
   2 -22  -4    4.43   11.63   0
   3 -22  -5   51.84   12.88   0
   3 -17  -7   35.19    8.54   0
   4 -23  -5    7.72    8.98   0
   4 -18  -7   57.82    9.09   0
   4  -8  -8    3.34    7.04   0
   4  -7  -8   12.73    6.86   0
   7 -25  -5    6.84    8.46   0
   8 -24  -6   -1.77    8.88   0
  -9  -4  -4  290.63   13.61   0
  -9  -3  -4   11.03   12.22   0
  -8  -7  -4  198.68   16.09   0
  -8  -7  -3    0.16    7.74   0
  -8  -5  -5   18.02   10.14   0
  -8  -4  -5   22.03   12.24   0
  -7  -8  -5  189.25   13.99   0
  -6 -10  -5  164.34   16.38   0
  -6  -6  -6  823.03   16.45   0
  -6   1  -6   12.44    7.32   0
  -5 -12  -5   13.56   15.06   0
  -5  -9  -6   -8.21   10.24   0
  -4 -14  -5   78.68   13.57   0
  -4 -11  -6    6.39   10.67   0
  -3 -16  -3   -0.46    9.56   0
  -3  -4  -7    0.53    6.54   0
  -2 -16  -2   37.88    7.75   0
  -1 -11  -7   96.73   10.22   0
   1 -14  -7    0.90    8.61   0
   2 -21  -5  256.18   13.92   0
   2 -19  -6    0.97   10.68   0
   2 -15  -7  -10.94    9.88   0
   5  -9  -8   73.39    7.65   0
   6 -25  -4   98.11    8.13   0
   7 -20  -7   -4.72    8.38   0
  10 -25  -6    1.98    8.18   0
  -9  -2  -4  192.72   11.18   0
  -9   0  -4    2.56    7.86   0
  -8  -6  -4   26.92   15.26   0
  -8  -2  -5   -0.01    9.09   0
  -8  -1  -5   52.81   10.09   0
  -8   0  -5   27.12    7.79   0
  -8   1  -5    2.64    6.85   0
  -7  -9  -4  382.30   16.90   0
  -7  -9  -3   -5.33    8.56   0
  -7  -7  -5    3.24   11.47   0
  -6 -11  -3   -5.53    8.76   0
  -6  -4  -6    1.48   10.47   0
  -6  -3  -6  102.31   10.34   0
  -6  -2  -6   18.97    9.86   0
  -6  -1  -6   -0.67    8.99   0
  -5 -13  -4  202.64   15.63   0
  -5   2  -6   -0.29    4.32   0
  -4 -10  -6   36.78   12.98   0
  -3 -12  -6  926.64   18.09   0
  -2 -16  -5   20.58   14.31   0
  -2  -2  -7   -5.24    6.94   0
  -1 -17  -2   14.06    6.54   0
  -1 -15  -6   -4.57   12.15   0
  -1 -10  -7    6.33    8.50   0
   0 -12  -7   -5.21    8.73   0
   3 -16  -7    1.72    9.12   0
   4 -17  -7   12.67    8.17   0
   5 -24  -4  131.39   10.04   0
   5 -18  -7   36.41    9.44   0
   6 -19  -7   49.27    9.25   0
   9 -26  -5    3.86    6.84   0
  11 -27  -5   13.21    5.43   0
  -8  -5  -4   -3.93   13.01   0
  -7  -8  -3   -3.89   10.47   0
  -7  -6  -5   75.24   11.38   0
  -6  -9  -5    9.65   11.41   0
  -5  -7  -6   -7.79   10.60   0
  -4 -14  -3    1.76    8.60   0
  -2 -17  -4  -16.00   15.29   0
  -2 -13  -6    1.20   13.04   0
  -2  -6  -7   52.07    7.92   0
  -2  -4  -7    1.84    8.22   0
  -2  -3  -7    4.71    6.31   0
  -1 -18  -3   -4.86    7.36   0
  -1 -17  -5   31.48   13.44   0
   0 -19  -3    0.54    8.62   0
   0 -18  -2    0.44    5.56   0
   0 -16  -6    2.10   10.09   0
   0 -11  -7   53.87    9.71   0
   1 -13  -7   71.81    9.59   0
   2 -21  -3    4.85    6.61   0
   2 -14  -7    8.18   10.50   0
   3 -22  -4  294.87   15.12   0
   3 -22  -3    8.34    5.82   0
   4 -23  -4   11.00    9.84   0
   4 -22  -5  161.02   13.51   0
   5 -23  -5   89.08   11.28   0
   6  -8  -8   11.35    5.81   0
   8 -25  -5    6.69    9.19   0
   8 -20  -7   11.78   10.91   0
   9 -24  -6  139.37    9.01   0
  -8  -4  -4  236.45   13.02   0
  -7  -5  -5   70.21   10.93   0
  -7   2  -5   -1.85    7.83   0
  -6  -8  -5  108.02   12.65   0
  -5   0  -6    3.99    8.38   0
  -5   1  -6   11.09    5.44   0
  -4 -12  -5  130.71   16.28   0
  -4  -9  -6    5.40   10.22   0
  -3 -14  -5   18.53   12.67   0
  -3 -11  -6    6.79   11.15   0
  -1 -14  -6   -6.22   13.01   0
  -1  -1  -7   -4.14    6.06   0
   0 -10  -7   -6.86   10.83   0
   1 -20  -4  -11.42   13.20   0
   1 -20  -3    8.58    6.98   0
   2 -21  -4  313.88   14.73   0
   2 -20  -5   62.49   12.17   0
   2 -18  -6   -2.14   10.31   0
   3 -21  -5   -1.55    9.52   0
   3 -15  -7   -5.83    9.24   0
   4 -20  -6   -8.37    9.70   0
   5 -17  -7  145.54   10.90   0
   7 -25  -4   63.33    8.71   0
   7 -19  -7   34.08    9.75   0
   8 -23  -6   -7.70   10.24   0
  10 -26  -5    0.48    7.61   0
  10 -21  -7  107.26   11.22   0
  -8  -3  -4  372.35   12.97   0
  -7  -4  -5   -0.38   10.53   0
  -7  -2  -5   -5.72   10.41   0
  -7  -1  -5    1.65    9.80   0
  -7   0  -5   87.13    9.58   0
  -7   1  -5  226.44    9.66   0
  -5 -10  -5   74.82   13.50   0
  -5  -4  -6   -7.07    9.44   0
  -5  -3  -6   -3.00    8.67   0
  -5  -2  -6    3.12    8.68   0
  -4  -8  -6    1.27    9.93   0
  -4   2  -6   -0.77    4.20   0
  -3 -10  -6  -10.31   11.20   0
  -2 -16  -3    7.62    9.65   0
  -2 -15  -5  191.72   14.42   0
  -2 -12  -6    7.07   11.43   0
  -1  -6  -7   75.18    8.76   0
  -1  -4  -7   -0.29    7.98   0
  -1  -2  -7   63.84    6.93   0
   0 -15  -6  331.11   13.69   0
   1 -11  -7    4.02   11.14   0
   2 -13  -7    9.08    9.12   0
   6 -24  -4    2.05    9.04   0
   7 -24  -5   57.62    9.87   0
  10 -24  -6    3.85    9.31   0
  12 -27  -5   -1.45    6.60   0
  12 -25  -6   -9.37    8.75   0
  -7  -6  -4   55.52   12.59   0
  -6  -9  -4    0.57   13.12   0
  -6  -9  -3  483.35   12.18   0
  -6  -6  -5    5.65   11.50   0
  -6   3  -5    3.67    4.60   0
  -5 -11  -4    1.23   13.53   0
  -5 -11  -3   22.09    9.54   0
  -5  -9  -5  103.81   13.81   0
  -4 -11  -5  116.17   13.76   0
  -4  -7  -6   -5.44   10.82   0
  -1 -17  -4   10.31   15.62   0
  -1 -16  -5   18.63   11.97   0
  -1 -13  -6   -0.64   11.19   0
   0 -17  -5  160.22   18.04   0
   0  -1  -7   -7.64    5.94   0
   1 -16  -6    1.74   10.24   0
   2 -17  -6   -4.29   10.50   0
   3 -14  -7   13.24    9.00   0
   4 -19  -6   -0.86   12.34   0
   5 -23  -4  163.29   11.49   0
   5 -23  -3   -2.99    5.51   0
   5 -22  -5   -7.60   12.46   0
   5 -20  -6    3.76   12.21   0
   6 -21  -6  563.35   15.21   0
   8 -19  -7    1.88    9.67   0
   9 -26  -4    0.50    6.26   0
   9 -25  -5   23.18   10.33   0
  11 -21  -7   80.16   10.55   0
  -6  -8  -4  428.59   16.27   0
  -6  -5  -5   24.57   10.90   0
  -4 -12  -4    6.86   15.15   0
  -4   0  -6   -0.98    8.37   0
  -3 -14  -4  206.79   17.21   0
  -3 -14  -3   -0.13    9.55   0
  -3  -8  -6   -4.61   11.64   0
  -2 -14  -5    1.26   13.14   0
  -2 -11  -6    6.99   11.57   0
   0 -18  -4    4.17   14.41   0
   0 -18  -3 1283.58   16.29   0
   0 -17  -2   12.92    5.66   0
   0 -14  -6   13.65   11.32   0
   0  -7  -7   71.17    8.12   0
   0  -6  -7   -7.95    9.46   0
   0  -5  -7   60.75    9.36   0
   1 -19  -4   34.11   14.02   0
   1 -19  -3   18.30   10.00   0
   1 -18  -5   69.17   14.17   0
[truncated: 541,207 more chars]
